# Supplementary material for: N-(4-Hydroxy­phen­yl)benzene­sulfon­amide
Source: Acta Crystallogr Sect E Struct Rep Online. 2010 Apr 14;66(Pt 5):o1088. doi: 10.1107/S160053681001322X (PMC2979209; doi:10.1107/S160053681001322X)
Supplement: Supplementary file 2 [file e-66-o1088-Isup2.hkl]

# 
# h,k,l, Fc-squared, Fo-squared, sigma(Fo-squared) and status flag 
# 
data_I
_shelx_title ' AR03_0m in P2(1)2(1)2(1)' 
_shelx_refln_list_code          4 
_shelx_F_calc_maximum       96.36 
_exptl_crystal_F_000       520.00 
_reflns_d_resolution_high  0.7497 
 
loop_ 
 _symmetry_equiv_pos_as_xyz 
 'x, y, z' 
 '-x+1/2, -y, z+1/2' 
 'x+1/2, -y+1/2, -z' 
 '-x, y+1/2, -z+1/2' 
 
_cell_length_a     5.1072 
_cell_length_b     9.3948 
_cell_length_c    24.0903 
_cell_angle_alpha  90.000 
_cell_angle_beta   90.000 
_cell_angle_gamma  90.000 
 
_shelx_F_squared_multiplier     1.000 
 
loop_ 
 _refln_index_h 
 _refln_index_k 
 _refln_index_l 
 _refln_F_squared_calc 
 _refln_F_squared_meas 
 _refln_F_squared_sigma 
 _refln_observed_status 
   2   0   0       26.93       37.13      2.64 o 
   4   0   0       53.25       52.90     11.92 o 
   6   0   0        0.63        7.09     12.02 o 
   1   1   0      267.97      293.15      5.53 o 
   2   1   0      505.26      482.56      6.66 o 
   3   1   0      611.45      656.91     10.76 o 
   4   1   0       24.46       23.81      6.10 o 
   5   1   0        4.50        1.51      7.33 o 
   6   1   0       30.67       49.45     11.23 o 
   0   2   0     5457.77     5790.35     68.08 o 
   1   2   0      744.99      753.00     11.96 o 
   2   2   0      111.81       91.09      9.41 o 
   3   2   0      630.43      635.48     10.47 o 
   4   2   0        0.01       -6.66      7.14 o 
   5   2   0       37.47       26.70      7.08 o 
   6   2   0        0.18        6.54      8.55 o 
   1   3   0     1020.01      948.75     25.62 o 
   2   3   0      664.31      749.45     20.09 o 
   3   3   0       38.94       43.15      9.43 o 
   4   3   0       17.99       19.98      6.80 o 
   5   3   0        5.12        0.61      8.35 o 
   6   3   0       80.45       93.56      6.95 o 
   0   4   0     1831.30     1803.98     26.26 o 
   1   4   0      671.23      811.57     12.72 o 
   2   4   0      300.93      281.23     10.40 o 
   3   4   0      351.08      354.94     13.39 o 
   4   4   0      435.75      442.41     13.77 o 
   5   4   0        2.33       10.10      7.74 o 
   6   4   0       14.80       20.07     10.48 o 
   1   5   0     1033.02     1073.21     24.53 o 
   2   5   0       20.66       16.09      2.93 o 
   3   5   0      621.00      648.31     19.21 o 
   4   5   0      232.70      255.20     23.96 o 
   5   5   0       15.71       21.36      7.90 o 
   6   5   0        3.16       -5.62     21.13 o 
   0   6   0     2389.28     2446.61     51.91 o 
   1   6   0      157.09      141.09      6.74 o 
   2   6   0       11.46        5.91      4.18 o 
   3   6   0      110.73       87.46      9.45 o 
   4   6   0      156.58      153.76     13.14 o 
   5   6   0        9.69       25.78      8.38 o 
   1   7   0      174.20      167.99      7.90 o 
   2   7   0      163.16      167.27      8.46 o 
   3   7   0       20.80       29.34      4.58 o 
   4   7   0        0.02        1.51      6.05 o 
   5   7   0       10.17       22.12      8.50 o 
   0   8   0      331.99      335.89     17.14 o 
   1   8   0        7.06        9.36      4.40 o 
   2   8   0      443.37      383.02     27.63 o 
   3   8   0       18.68       20.85      4.99 o 
   4   8   0       52.05       49.80      9.63 o 
   5   8   0        0.96       -6.72      6.72 o 
   1   9   0       56.89       63.83      7.05 o 
   2   9   0       24.31       28.27      5.31 o 
   3   9   0       19.51       19.50     10.84 o 
   4   9   0        2.92        1.67      9.85 o 
   0  10   0        1.40        1.28      6.11 o 
   1  10   0       58.87       57.92      7.35 o 
   2  10   0        8.78       10.34      9.36 o 
   3  10   0       15.80       31.52     12.81 o 
   4  10   0       83.37       97.62     19.50 o 
   1  11   0        0.90       10.84      9.16 o 
   2  11   0       41.05       41.37     12.81 o 
   3  11   0        5.87       -9.36     10.05 o 
   0  12   0       16.35       17.14     10.24 o 
   1  12   0       58.61       68.85     14.68 o 
   1   0   1     8184.33     8502.80     82.68 o 
   2   0   1        3.67        2.50      1.26 o 
   3   0   1      167.01      175.86      8.86 o 
   4   0   1       46.90       37.26     12.90 o 
   5   0   1        0.63        1.87      6.97 o 
   6   0   1        1.36        6.88      8.86 o 
  -6   1   1        9.11       10.69     11.08 o 
  -5   1   1       21.88       33.80      8.83 o 
  -4   1   1      230.01      236.27      7.38 o 
  -3   1   1      965.79      996.93     14.13 o 
  -2   1   1      316.10      311.63      7.83 o 
  -1   1   1     5295.24     5350.61     53.15 o 
   0   1   1      394.76       -0.38      0.38 o 
   1   1   1     5342.46     5355.42     47.17 o 
   2   1   1      306.00      307.46      5.23 o 
   3   1   1      974.56     1021.56     14.03 o 
   4   1   1      230.43      218.33     14.80 o 
   5   1   1       20.69       31.39      8.74 o 
   6   1   1        9.03       12.25      9.08 o 
  -6   2   1       19.97       18.65     11.82 o 
  -5   2   1       54.13       52.14      5.54 o 
  -4   2   1      506.87      544.80     18.42 o 
  -3   2   1      490.68      490.77     13.02 o 
  -2   2   1      299.88      308.68     17.58 o 
  -1   2   1      424.01      445.42      6.94 o 
   0   2   1     3723.87     3810.66     32.47 o 
   1   2   1      431.00      446.78      8.87 o 
   2   2   1      302.46      305.01     11.55 o 
   3   2   1      491.03      485.96     10.01 o 
   4   2   1      505.46      532.81     11.37 o 
   5   2   1       56.02       48.68      7.88 o 
   6   2   1       19.82       29.07     10.30 o 
  -6   3   1       14.93       10.62      5.01 o 
  -5   3   1       98.88       90.57      9.13 o 
  -4   3   1      876.80      880.29     18.81 o 
  -3   3   1      229.46      221.17     10.40 o 
  -2   3   1      357.00      353.55     10.93 o 
  -1   3   1      705.86      731.84     17.60 o 
   0   3   1      837.91      883.37     10.08 o 
   1   3   1      722.64      731.55      8.66 o 
   2   3   1      355.03      362.96     12.85 o 
   3   3   1      233.63      225.83      9.42 o 
   4   3   1      880.92      886.96     18.73 o 
   5   3   1       98.23      107.64     11.72 o 
   6   3   1       15.60       10.44      5.10 o 
  -6   4   1        9.58        5.57     10.24 o 
  -5   4   1        8.96       -2.05      7.14 o 
  -4   4   1       41.15       40.19     10.87 o 
  -3   4   1      563.74      547.12     22.11 o 
  -2   4   1      599.71      604.25     15.36 o 
  -1   4   1      120.79      134.23      5.75 o 
   0   4   1      557.40      634.22      9.67 o 
   1   4   1      129.02      151.50      4.88 o 
   2   4   1      583.92      591.15     15.63 o 
   3   4   1      572.43      580.18     25.36 o 
   4   4   1       42.05       55.16      7.01 o 
   5   4   1        8.86        6.47      5.73 o 
   6   4   1        8.58       -1.88      8.93 o 
  -6   5   1        3.97       13.54     10.37 o 
  -5   5   1       67.92       58.31     14.68 o 
  -4   5   1       83.64       99.99     10.54 o 
  -3   5   1      294.65      320.73     13.48 o 
  -2   5   1      149.64      138.20      9.22 o 
  -1   5   1      428.80      466.93     29.21 o 
   0   5   1      115.97      122.43      5.78 o 
   1   5   1      442.93      488.53     18.32 o 
   2   5   1      159.01      151.67      6.23 o 
   3   5   1      291.05      310.12     13.32 o 
   4   5   1       80.93       78.89      8.19 o 
   5   5   1       66.73       76.08     10.58 o 
   6   5   1        3.78       14.38     12.41 o 
  -5   6   1       31.34       30.08      8.49 o 
  -4   6   1       77.82       74.15      9.89 o 
  -3   6   1       78.66       79.00     11.82 o 
  -2   6   1      128.12      130.08      7.84 o 
  -1   6   1      241.74      235.43      8.71 o 
   0   6   1      406.14      409.34     24.58 o 
   1   6   1      239.40      241.47     13.94 o 
   2   6   1      124.28      124.56      6.64 o 
   3   6   1       83.16       83.24     16.20 o 
   4   6   1       76.66       83.68     10.40 o 
   5   6   1       32.11       28.74      8.43 o 
  -5   7   1       13.75       11.22     11.43 o 
  -4   7   1       51.50       48.30      8.88 o 
  -3   7   1      163.38      175.55      8.41 o 
  -2   7   1       31.43       32.47      6.75 o 
  -1   7   1      210.83      200.19     10.69 o 
   0   7   1      274.34      293.46     10.27 o 
   1   7   1      211.58      209.49      8.61 o 
   2   7   1       31.81       38.05      5.12 o 
   3   7   1      161.43      163.63     11.33 o 
   4   7   1       52.62       69.28     10.01 o 
   5   7   1       13.09       10.85      7.55 o 
  -5   8   1        1.37       -0.86      7.73 o 
  -4   8   1       19.45       24.89      8.14 o 
  -3   8   1        2.35        8.24      4.21 o 
  -2   8   1      152.86      144.50     13.49 o 
  -1   8   1      808.47      780.80     19.05 o 
   0   8   1      532.73      481.52     21.08 o 
   1   8   1      814.18      786.55     18.77 o 
   2   8   1      158.54      132.22     14.28 o 
   3   8   1        2.73        0.59      7.58 o 
   4   8   1       20.56       21.14      7.84 o 
   5   8   1        1.11       12.19      9.06 o 
  -4   9   1        2.38        8.57     10.74 o 
  -3   9   1       58.22       83.23     15.17 o 
  -2   9   1       16.90       17.77      5.01 o 
  -1   9   1       67.79       56.88      7.00 o 
   0   9   1        3.39        1.76      8.27 o 
   1   9   1       64.67       55.63     10.15 o 
   2   9   1       17.72       16.06      4.54 o 
   3   9   1       57.01       63.24     13.99 o 
   4   9   1        2.50        7.98     10.93 o 
  -4  10   1       21.46       10.24     12.21 o 
  -3  10   1       21.05       18.72     11.52 o 
  -2  10   1        5.36        5.12      8.77 o 
  -1  10   1       11.70       16.13      5.39 o 
   0  10   1       28.35       23.01      5.71 o 
   1  10   1       12.77       10.14      5.01 o 
   2  10   1        5.24        9.95      9.26 o 
   3  10   1       22.16       16.65     10.34 o 
   4  10   1       20.29       15.76     12.90 o 
  -3  11   1        0.49       -9.85      9.85 o 
  -2  11   1       24.92       21.38     11.62 o 
  -1  11   1       34.24       30.53      6.86 o 
   0  11   1       34.03       23.24      6.21 o 
   1  11   1       32.83       39.80     11.33 o 
   2  11   1       25.22       29.45     11.72 o 
   3  11   1        0.46       19.21     12.31 o 
  -1  12   1       13.71       13.20     11.23 o 
   0  12   1      155.37      200.06     19.80 o 
   1  12   1       13.37       13.00     10.64 o 
   0   0   2      420.65        0.07      0.18 o 
   1   0   2     9285.21     9699.60     96.51 o 
   2   0   2       10.59        9.19      1.41 o 
   3   0   2      261.64      279.34      5.12 o 
   4   0   2       99.54      114.32     14.82 o 
   5   0   2       77.04       62.85     10.54 o 
   6   0   2        0.55       10.81      9.18 o 
  -6   1   2       26.14       32.56     10.46 o 
  -5   1   2       19.70        1.60      8.37 o 
  -4   1   2      451.48      446.71     12.20 o 
  -3   1   2      291.78      309.33     11.30 o 
  -2   1   2      679.47      734.40     10.46 o 
  -1   1   2     1362.64     1344.09     14.06 o 
   1   1   2     1334.34     1324.54     12.10 o 
   2   1   2      681.62      752.26      8.83 o 
   3   1   2      281.81      299.59      7.38 o 
   4   1   2      445.84      463.08     17.63 o 
   5   1   2       20.90       21.30      8.28 o 
   6   1   2       26.51       27.93      9.84 o 
  -6   2   2       84.61      106.12     13.89 o 
  -5   2   2       66.26       60.35      5.82 o 
  -4   2   2      194.71      187.76      9.92 o 
  -3   2   2       10.58       13.50      2.98 o 
  -2   2   2      349.73      329.04     10.06 o 
  -1   2   2     1207.58     1298.01     14.44 o 
   0   2   2     2005.38     2180.26     22.46 o 
   1   2   2     1202.92     1299.69     16.99 o 
   2   2   2      351.09      329.28     10.04 o 
   3   2   2       10.85        6.60      2.97 o 
   4   2   2      195.00      175.72      7.58 o 
   5   2   2       65.14       59.47      8.02 o 
   6   2   2       85.17       77.62     12.73 o 
  -6   3   2        9.13       11.18      5.02 o 
  -5   3   2      238.68      240.45     14.00 o 
  -4   3   2      149.02      137.95     11.36 o 
  -3   3   2      399.18      392.43     13.65 o 
  -2   3   2      178.53      206.79      8.50 o 
  -1   3   2      471.66      541.20      9.69 o 
   0   3   2      544.76      533.11      8.36 o 
   1   3   2      452.73      502.85      9.52 o 
   2   3   2      179.39      194.15      8.48 o 
   3   3   2      397.70      380.24     15.02 o 
   4   3   2      152.47      146.18      9.41 o 
   5   3   2      242.15      238.92     11.99 o 
   6   3   2        8.90        7.72      5.01 o 
  -6   4   2        1.00       -0.58      9.25 o 
  -5   4   2      143.52      143.20     17.48 o 
  -4   4   2       95.06       95.46      9.87 o 
  -3   4   2      478.82      502.58     16.02 o 
  -2   4   2      113.80      117.49      7.97 o 
  -1   4   2     1565.31     1637.57     51.12 o 
   0   4   2       39.31       33.81      2.49 o 
   1   4   2     1552.93     1661.95     20.60 o 
   2   4   2      115.61      137.59      8.98 o 
   3   4   2      481.93      506.95     13.88 o 
   4   4   2       93.92       84.60      7.93 o 
   5   4   2      150.03      154.58     10.96 o 
   6   4   2        1.12       21.37     17.24 o 
  -6   5   2        0.17      -17.04     19.70 o 
  -5   5   2       46.99       39.20     12.71 o 
  -4   5   2      503.77      471.51     30.93 o 
  -3   5   2      834.27      807.43     21.38 o 
  -2   5   2       31.85       25.55      4.86 o 
  -1   5   2      177.61      223.30      7.98 o 
   0   5   2      658.14      638.74     15.34 o 
   1   5   2      179.96      229.67      7.36 o 
   2   5   2       32.38       26.22      5.27 o 
   3   5   2      830.93      826.50     22.17 o 
   4   5   2      506.05      486.52     20.38 o 
   5   5   2       46.98       54.94      9.93 o 
   6   5   2        0.24       -2.96      9.85 o 
  -5   6   2        4.19        6.90     10.54 o 
  -4   6   2       45.43       36.78      8.06 o 
  -3   6   2      142.97      138.17     11.11 o 
  -2   6   2      135.82      131.81      6.65 o 
  -1   6   2      290.56      303.69     10.03 o 
   0   6   2      245.26      252.59      8.87 o 
   1   6   2      288.89      292.19      9.22 o 
   2   6   2      132.95      132.79     13.54 o 
   3   6   2      141.38      137.34     12.26 o 
   4   6   2       45.20       44.13      8.56 o 
   5   6   2        4.45       -3.81      6.47 o 
  -5   7   2       11.18        7.32      7.42 o 
  -4   7   2       14.65        8.02      6.59 o 
  -3   7   2      199.51      196.07      9.09 o 
  -2   7   2       49.65       49.77      7.19 o 
  -1   7   2      203.27      203.28      9.07 o 
   0   7   2      140.91      128.35     11.08 o 
   1   7   2      192.32      193.53      8.28 o 
   2   7   2       49.67       47.89      5.19 o 
   3   7   2      196.47      200.63     10.47 o 
   4   7   2       14.07       14.47      8.77 o 
   5   7   2       12.04       13.92      8.01 o 
  -5   8   2       41.69       54.77     10.90 o 
  -4   8   2       11.24        5.25     13.64 o 
  -3   8   2       18.55       23.08      5.21 o 
  -2   8   2      174.94      179.30      9.91 o 
  -1   8   2        1.59        0.64      4.12 o 
   0   8   2       25.62       17.30      4.70 o 
   1   8   2        2.45        6.02      4.20 o 
   2   8   2      181.35      170.37      8.59 o 
   3   8   2       18.92       12.81      9.16 o 
   4   8   2       10.90        9.85      7.15 o 
   5   8   2       42.14       62.38     11.56 o 
  -4   9   2      117.37      107.86     18.62 o 
  -3   9   2       10.49        1.77      8.37 o 
  -2   9   2        9.30       10.34      4.73 o 
  -1   9   2       30.63       26.44      5.73 o 
   0   9   2      301.66      285.07     11.77 o 
   1   9   2       30.57       40.44      6.94 o 
   2   9   2        9.02       -1.38      7.29 o 
   3   9   2       10.47        2.07      9.06 o 
   4   9   2      117.90      113.77     19.60 o 
  -4  10   2        5.34       17.63     13.10 o 
  -3  10   2       12.74       12.61     10.74 o 
  -2  10   2       49.28       59.75      7.92 o 
  -1  10   2       19.75       20.66      5.90 o 
   0  10   2        3.97        5.96      9.55 o 
   1  10   2       20.07       21.49      5.65 o 
   2  10   2       48.10       80.28     14.09 o 
   3  10   2       13.09       14.28     10.54 o 
   4  10   2        5.38       -9.06     10.34 o 
  -3  11   2       95.61      131.60     20.09 o 
  -2  11   2        4.70       18.22     10.24 o 
  -1  11   2       27.42       28.24      7.03 o 
   0  11   2        0.96        5.54      5.07 o 
   1  11   2       28.15       21.08     10.05 o 
   2  11   2        4.74        6.60     10.05 o 
   3  11   2       96.14      105.60     18.91 o 
  -1  12   2       19.26       29.85     11.23 o 
   0  12   2        5.27       11.23      9.55 o 
   1  12   2       18.67       23.94     11.52 o 
   1   0   3     1626.32     1657.96     12.23 o 
   2   0   3        6.87        2.63      1.46 o 
   3   0   3      385.49      391.95      5.85 o 
   4   0   3       79.50       77.65      9.54 o 
   5   0   3       21.96       33.76      9.03 o 
   6   0   3       61.23       55.68     23.84 o 
  -6   1   3        8.50        4.35      8.81 o 
  -5   1   3       11.25        0.48      7.03 o 
  -4   1   3       50.84       46.85      4.51 o 
  -3   1   3      162.11      167.36      7.26 o 
  -2   1   3      326.88      338.94      7.96 o 
  -1   1   3     2786.88     2931.66     24.21 o 
   1   1   3     2831.26     2973.84     25.95 o 
   2   1   3      329.66      340.41      5.96 o 
   3   1   3      152.73      156.00      5.92 o 
   4   1   3       51.76       48.81      4.85 o 
   5   1   3       11.18       11.87      7.75 o 
   6   1   3        8.17        0.01      8.48 o 
  -6   2   3       39.09       36.78     10.64 o 
  -5   2   3      398.59      380.42     10.16 o 
  -4   2   3      200.20      187.81     10.03 o 
  -3   2   3      265.57      233.59      8.70 o 
  -2   2   3       65.56       76.33      6.90 o 
  -1   2   3     4724.71     4940.28     48.03 o 
   0   2   3     5312.41     5556.48     58.21 o 
   1   2   3     4694.47     4894.73     44.57 o 
   2   2   3       64.44       75.50      3.71 o 
   3   2   3      262.77      243.69      6.66 o 
   4   2   3      205.61      194.34      7.95 o 
   5   2   3      400.04      388.33     12.97 o 
   6   2   3       38.21       45.83     34.92 o 
  -6   3   3       30.48       37.00      8.58 o 
  -5   3   3       60.66       63.67      9.04 o 
  -4   3   3      268.45      254.29     13.44 o 
  -3   3   3      367.98      388.04     26.60 o 
  -2   3   3      570.33      593.34     14.38 o 
  -1   3   3      111.41      112.39      5.34 o 
   0   3   3     1200.86     1165.64     14.97 o 
   1   3   3      109.12      110.21      2.85 o 
   2   3   3      583.46      593.35      9.17 o 
   3   3   3      370.65      381.78      9.56 o 
   4   3   3      268.87      269.92     15.95 o 
   5   3   3       60.77       52.51      9.92 o 
   6   3   3       29.35       33.48      7.49 o 
  -6   4   3       10.80       12.51      7.04 o 
  -5   4   3       29.98       31.08      7.56 o 
  -4   4   3       55.57       47.52      8.43 o 
  -3   4   3      106.64       97.24      8.52 o 
  -2   4   3     1220.19     1283.12     24.31 o 
  -1   4   3      393.79      445.88     28.12 o 
   0   4   3     1133.26     1257.99     16.53 o 
   1   4   3      406.66      469.22      8.22 o 
   2   4   3     1235.63     1274.53     25.44 o 
   3   4   3      107.68      104.77      6.04 o 
   4   4   3       56.90       56.85      6.97 o 
   5   4   3       30.03       25.08      7.69 o 
   6   4   3       10.87       -1.91     19.70 o 
  -6   5   3        3.51       10.15      9.53 o 
  -5   5   3       35.78       47.77     13.30 o 
  -4   5   3      490.89      428.93     17.13 o 
  -3   5   3      172.19      170.88     10.67 o 
  -2   5   3      336.19      344.47     11.94 o 
  -1   5   3      538.80      553.83     13.19 o 
   0   5   3      928.80     1052.27     15.14 o 
   1   5   3      553.26      559.54     18.27 o 
   2   5   3      329.24      341.74      9.81 o 
   3   5   3      181.27      166.76      6.52 o 
   4   5   3      491.45      408.09     27.29 o 
   5   5   3       35.05       33.49      8.58 o 
   6   5   3        3.71        9.06     12.12 o 
  -5   6   3       62.08       71.91     15.66 o 
  -4   6   3      109.74      110.79     31.23 o 
  -3   6   3       72.67       79.52     15.86 o 
  -2   6   3       56.61       69.19     10.15 o 
  -1   6   3      418.40      443.06     12.29 o 
   0   6   3      266.96      281.50      9.30 o 
   1   6   3      419.83      405.01     10.87 o 
   2   6   3       58.40       61.67      4.93 o 
   3   6   3       75.51       78.94      5.50 o 
   4   6   3      111.39      124.21     12.36 o 
   5   6   3       61.96       62.73     17.63 o 
  -5   7   3       11.81        5.91     10.74 o 
  -4   7   3      138.34      139.33     12.76 o 
  -3   7   3       17.48       17.47      6.86 o 
  -2   7   3       10.51       10.36      7.39 o 
  -1   7   3      411.91      407.93     12.76 o 
   0   7   3       54.78       52.77      5.72 o 
   1   7   3      420.02      409.50     17.09 o 
   2   7   3       11.01       14.98      3.47 o 
   3   7   3       17.89       27.59      4.03 o 
   4   7   3      138.68      122.09     12.29 o 
   5   7   3       11.25       14.04      7.94 o 
  -5   8   3        8.71       26.10     12.41 o 
  -4   8   3       46.11       42.05      8.88 o 
  -3   8   3       41.46       44.03      6.76 o 
  -2   8   3      125.77      117.58      9.16 o 
  -1   8   3      579.50      596.16     16.71 o 
   0   8   3        3.88       -1.27      3.64 o 
   1   8   3      585.54      577.03     15.32 o 
   2   8   3      128.31      115.16      7.03 o 
   3   8   3       39.73       26.20     11.13 o 
   4   8   3       46.23       31.26      9.12 o 
   5   8   3        8.39        3.13      8.13 o 
  -4   9   3       19.07        2.96     10.64 o 
  -3   9   3       24.46       24.45      5.97 o 
  -2   9   3       28.10       31.36      6.20 o 
  -1   9   3       94.58       95.32      8.83 o 
   0   9   3       17.38       12.15     12.76 o 
   1   9   3       92.31       74.98     10.74 o 
   2   9   3       26.04       31.72     10.74 o 
   3   9   3       23.19       25.41     10.84 o 
   4   9   3       18.80        9.16     11.62 o 
  -4  10   3       26.41       28.47     13.79 o 
  -3  10   3       24.41       12.31     11.03 o 
  -2  10   3       35.23       30.57      8.13 o 
  -1  10   3        5.21        5.71      4.92 o 
   0  10   3       41.27       36.74      6.62 o 
   1  10   3        4.62       -2.02      4.02 o 
   2  10   3       35.15       40.78     12.41 o 
   3  10   3       23.47        5.91     10.74 o 
   4  10   3       26.75       47.28     15.96 o 
  -3  11   3        5.55        5.22     11.92 o 
  -2  11   3       12.55       13.10     10.34 o 
  -1  11   3       12.02       20.46      6.47 o 
   0  11   3       45.91       46.94      9.41 o 
   1  11   3       12.53        1.48      8.57 o 
   2  11   3       12.37       10.54      9.75 o 
   3  11   3        5.09       11.13     12.21 o 
  -1  12   3       37.30       16.15     10.54 o 
   0  12   3        7.34        1.58      7.98 o 
   1  12   3       37.47       24.33     11.72 o 
   1   0   4     2111.26     2217.25     14.93 o 
   2   0   4     4880.20     5332.21     36.31 o 
   3   0   4      365.66      398.28      5.55 o 
   4   0   4      396.58      435.25     17.13 o 
   5   0   4       43.28       44.95      9.71 o 
   6   0   4        0.58        3.35      9.05 o 
  -6   1   4       26.25       44.22     11.02 o 
  -5   1   4      149.51      154.71     24.33 o 
  -4   1   4        1.62        0.12      4.51 o 
  -3   1   4      742.43      759.97     12.21 o 
  -2   1   4     2735.85     2841.92     32.00 o 
  -1   1   4     3407.04     3541.53     25.95 o 
   0   1   4       96.66       95.41     14.87 o 
   1   1   4     3362.30     3476.99     28.05 o 
   2   1   4     2698.46     2820.12     24.79 o 
   3   1   4      740.73      778.93     12.05 o 
   4   1   4        1.83        1.25      3.48 o 
   5   1   4      148.14      155.45     14.42 o 
   6   1   4       27.11       15.03      9.69 o 
  -6   2   4        9.41       14.01      9.26 o 
  -5   2   4       42.73       31.09      7.34 o 
  -4   2   4      196.19      199.99     10.26 o 
  -3   2   4      238.85      239.56     15.27 o 
  -2   2   4       74.34       82.05      8.57 o 
  -1   2   4      507.04      456.32      7.20 o 
   0   2   4      990.71     1127.82     16.38 o 
   1   2   4      494.59      458.37      7.92 o 
   2   2   4       73.21       68.91      3.40 o 
   3   2   4      245.46      230.42      6.75 o 
   4   2   4      193.82      177.22      7.79 o 
   5   2   4       45.41       39.83      5.82 o 
   6   2   4        9.46        8.81      9.49 o 
  -6   3   4       57.69       61.46      6.27 o 
  -5   3   4       46.55       73.00     11.61 o 
  -4   3   4      400.87      391.03     15.79 o 
  -3   3   4      242.00      217.00     14.58 o 
  -2   3   4     1077.27     1076.11     30.54 o 
  -1   3   4     1932.56     2064.64     25.61 o 
   0   3   4       24.90       25.33      2.28 o 
   1   3   4     1960.47     2123.71     22.29 o 
   2   3   4     1051.40     1055.79     12.12 o 
   3   3   4      241.77      259.86      9.09 o 
   4   3   4      399.42      403.41     13.13 o 
   5   3   4       45.22       48.21      7.33 o 
   6   3   4       60.33       58.26     10.30 o 
  -6   4   4        9.69        7.26     10.41 o 
  -5   4   4       12.71       20.82     10.74 o 
  -4   4   4      369.70      324.17     21.38 o 
  -3   4   4      188.90      194.44     14.04 o 
  -2   4   4       41.49       48.11      5.59 o 
  -1   4   4      639.30      673.03     14.14 o 
   0   4   4       25.50       20.63      2.39 o 
   1   4   4      631.30      661.14     10.02 o 
   2   4   4       41.65       52.68      3.32 o 
   3   4   4      193.49      184.75      6.48 o 
   4   4   4      381.16      368.03     13.05 o 
   5   4   4       13.03       13.57      7.22 o 
   6   4   4       10.01        2.01     17.24 o 
  -6   5   4       12.50        6.56      9.46 o 
  -5   5   4       48.84       58.51     14.58 o 
  -4   5   4       41.94       36.35     10.15 o 
  -3   5   4      536.28      543.14     23.94 o 
  -2   5   4       26.16       28.51      4.94 o 
  -1   5   4      689.59      700.76     15.53 o 
   0   5   4      164.10      200.95      5.73 o 
   1   5   4      691.55      716.84     17.33 o 
   2   5   4       28.53       37.04      3.09 o 
   3   5   4      533.03      523.80     10.31 o 
   4   5   4       41.64       28.85      7.48 o 
   5   5   4       51.40       46.33      9.43 o 
   6   5   4       12.48       34.70     19.70 o 
  -5   6   4       15.40       18.32     10.93 o 
  -4   6   4       32.20       35.27     19.06 o 
  -3   6   4      138.68      141.44     10.93 o 
  -2   6   4      105.73      103.07      9.31 o 
  -1   6   4      175.42      152.76     16.75 o 
   0   6   4      791.83      802.40     16.90 o 
   1   6   4      174.24      151.51      6.60 o 
   2   6   4      106.76       94.78      4.86 o 
   3   6   4      137.50      126.27      6.92 o 
   4   6   4       32.26       43.51      8.62 o 
   5   6   4       15.94       13.34      7.82 o 
  -5   7   4        2.87       23.94     11.62 o 
  -4   7   4       26.90       25.31      8.77 o 
  -3   7   4        6.88        3.92      3.82 o 
  -2   7   4      636.06      595.35     16.73 o 
  -1   7   4       57.33       58.69      6.29 o 
   0   7   4      414.76      385.89     11.83 o 
   1   7   4       58.27       60.85      5.46 o 
   2   7   4      632.81      628.73     13.81 o 
   3   7   4        6.50       13.16      6.47 o 
   4   7   4       26.14       33.30      8.04 o 
   5   7   4        2.72        1.06      6.96 o 
  -5   8   4        0.95        6.90     11.43 o 
  -4   8   4       10.04       12.26      4.52 o 
  -3   8   4       64.95       71.46      8.04 o 
  -2   8   4       29.62       26.65      5.70 o 
  -1   8   4        7.73       15.24      4.99 o 
   0   8   4     1287.54     1170.15     23.97 o 
   1   8   4        8.86        7.36      4.63 o 
   2   8   4       29.28       27.56      4.22 o 
   3   8   4       66.57       64.22     13.59 o 
   4   8   4        9.06       10.01     12.17 o 
   5   8   4        0.90       -2.28      7.82 o 
  -4   9   4        6.79        2.07     10.74 o 
  -3   9   4       29.23       30.64      6.99 o 
  -2   9   4       40.31       35.45      7.93 o 
  -1   9   4      152.85      163.56     17.39 o 
   0   9   4       39.31       42.43      6.63 o 
   1   9   4      150.40      144.52      8.77 o 
   2   9   4       40.17       43.14     11.52 o 
   3   9   4       29.20       30.63     11.43 o 
   4   9   4        6.72        0.20      9.85 o 
  -4  10   4       15.21        3.55     12.12 o 
  -3  10   4       24.54       12.81     11.03 o 
  -2  10   4       18.34       14.47      5.98 o 
  -1  10   4       62.40       52.40      7.66 o 
   0  10   4       41.76       50.27      7.41 o 
   1  10   4       63.67       57.03     12.12 o 
   2  10   4       18.11       23.15     10.05 o 
   3  10   4       23.49       31.62     12.71 o 
   4  10   4       14.88        9.75     12.12 o 
  -3  11   4        4.77        2.07     10.54 o 
  -2  11   4       48.45       40.48     12.71 o 
  -1  11   4        3.11       -3.96      5.27 o 
   0  11   4        4.45       -1.00      5.08 o 
   1  11   4        3.11        7.09      8.57 o 
   2  11   4       49.44       36.05     13.00 o 
   3  11   4        4.83       -1.38     11.52 o 
  -1  12   4       38.11       37.23     12.61 o 
   0  12   4        0.01        3.74      9.26 o 
   1  12   4       38.54       37.23     12.90 o 
   1   0   5     9014.48     9343.67     57.08 o 
   2   0   5     1262.89     1324.59     12.22 o 
   3   0   5       62.81       71.81      2.96 o 
   4   0   5        1.70       -3.45      3.45 o 
   5   0   5       67.27       65.14     10.83 o 
   6   0   5       39.18       56.79     11.72 o 
  -6   1   5       61.04       70.76     12.71 o 
  -5   1   5       48.30       47.94     23.84 o 
  -4   1   5       65.74       56.56      4.88 o 
  -3   1   5      407.54      389.00      6.86 o 
  -2   1   5        6.99       12.46      2.15 o 
  -1   1   5     3257.55     3493.26     24.25 o 
   0   1   5     6977.67     7369.79     90.93 o 
   1   1   5     3216.50     3493.79     31.56 o 
   2   1   5        7.28       16.08      2.10 o 
   3   1   5      416.32      400.48      8.60 o 
   4   1   5       69.17       63.55      5.13 o 
   5   1   5       49.54       71.50     21.28 o 
   6   1   5       61.13       78.92     13.36 o 
  -6   2   5        0.37       -6.30      9.03 o 
  -5   2   5       30.22       29.86      5.02 o 
  -4   2   5      139.54      136.03      8.88 o 
  -3   2   5      132.44      152.57     18.37 o 
  -2   2   5      145.53      132.81      5.48 o 
  -1   2   5     4078.82     4264.33     46.10 o 
   0   2   5     2252.18     2295.37     37.11 o 
   1   2   5     4098.18     4282.45     35.45 o 
   2   2   5      144.15      138.79      4.79 o 
   3   2   5      130.28      133.96      4.87 o 
   4   2   5      141.96      155.79      7.52 o 
   5   2   5       32.76       38.04      6.23 o 
   6   2   5        0.32        0.42      8.98 o 
  -6   3   5        0.24       -4.53      4.53 o 
  -5   3   5       82.60       71.63      6.83 o 
  -4   3   5      113.51      121.93      9.04 o 
  -3   3   5       59.44       52.40      9.36 o 
  -2   3   5      573.91      551.15     13.81 o 
  -1   3   5      241.31      207.31      7.34 o 
   0   3   5      287.23      285.45      5.64 o 
   1   3   5      241.29      221.60      5.19 o 
   2   3   5      575.87      565.96      7.82 o 
   3   3   5       58.60       52.67      6.11 o 
   4   3   5      118.27      107.17      9.19 o 
   5   3   5       83.63       58.27      7.62 o 
   6   3   5        0.13        6.70      6.57 o 
  -6   4   5       80.03       79.00      9.44 o 
  -5   4   5       11.62        7.91      7.67 o 
  -4   4   5       25.46        6.80      7.88 o 
  -3   4   5      170.78      171.49     13.20 o 
  -2   4   5      155.10      159.38     10.20 o 
  -1   4   5      826.87      932.03     24.72 o 
   0   4   5     1307.91     1401.24     17.48 o 
   1   4   5      804.62      899.61     17.62 o 
   2   4   5      165.38      153.08      9.33 o 
   3   4   5      173.24      167.03      7.07 o 
   4   4   5       25.30       24.50      7.21 o 
   5   4   5       10.55       -2.27      9.26 o 
   6   4   5       80.05      114.46     20.98 o 
  -6   5   5        5.59        0.29      9.63 o 
  -5   5   5       26.14       25.88     13.99 o 
  -4   5   5        2.04       -4.04      7.09 o 
  -3   5   5       77.77       81.81      8.42 o 
  -2   5   5      725.72      712.78     30.93 o 
  -1   5   5      226.84      224.41      8.57 o 
   0   5   5      654.82      642.02     10.83 o 
   1   5   5      228.30      227.58      5.87 o 
   2   5   5      736.08      705.81     19.02 o 
   3   5   5       76.37       80.40      4.33 o 
   4   5   5        2.38        6.15      9.01 o 
   5   5   5       24.98       15.91      7.52 o 
   6   5   5        5.89        1.85      8.34 o 
  -5   6   5       34.08       47.87     13.89 o 
  -4   6   5       98.91      123.72     16.45 o 
  -3   6   5      180.47      179.62     12.12 o 
  -2   6   5       66.63       70.84      6.82 o 
  -1   6   5       59.29       54.18      5.71 o 
   0   6   5      509.88      509.60     12.89 o 
   1   6   5       57.96       59.56      4.70 o 
   2   6   5       69.50       66.39     10.84 o 
   3   6   5      177.97      174.52     10.34 o 
   4   6   5      101.08      115.21     11.83 o 
   5   6   5       34.77       55.68     10.28 o 
  -4   7   5       19.54       22.87      7.25 o 
  -3   7   5      504.96      473.87     17.44 o 
  -2   7   5      193.47      181.65     10.20 o 
  -1   7   5      293.52      304.23     19.75 o 
   0   7   5      681.68      696.21     16.52 o 
   1   7   5      297.24      308.20      9.78 o 
   2   7   5      194.96      186.06     11.67 o 
   3   7   5      505.54      475.41     21.38 o 
   4   7   5       20.52        8.85      6.71 o 
   5   7   5       19.17       17.63     10.59 o 
  -5   8   5       31.07       36.25     13.59 o 
  -4   8   5       43.13       37.47      6.77 o 
  -3   8   5       64.02       59.96      7.69 o 
  -2   8   5       55.23       57.45      7.12 o 
  -1   8   5      604.87      560.66     16.61 o 
   0   8   5       77.68       85.13      7.78 o 
   1   8   5      614.35      619.45     15.47 o 
   2   8   5       52.30       55.46     11.82 o 
   3   8   5       67.62       86.29     15.37 o 
   4   8   5       42.13       66.69     18.03 o 
   5   8   5       30.54       29.80     10.88 o 
  -4   9   5        1.89        7.58     10.74 o 
  -3   9   5       54.18       63.66      8.31 o 
  -2   9   5      243.24      244.52     11.98 o 
  -1   9   5       12.23        5.52      5.12 o 
   0   9   5       10.32        8.47      4.58 o 
   1   9   5       12.61       11.61      4.68 o 
   2   9   5      238.67      227.25     21.38 o 
   3   9   5       53.88       60.58     14.18 o 
   4   9   5        1.97       11.72     11.03 o 
  -3  10   5       55.52       56.44     14.28 o 
  -2  10   5       14.59       12.81     12.66 o 
  -1  10   5       24.46       28.22      6.64 o 
   0  10   5       13.96        6.68      5.00 o 
   1  10   5       25.58       30.83     10.44 o 
   2  10   5       15.24       27.38     11.03 o 
   3  10   5       54.94       48.96     13.89 o 
  -3  11   5       12.09       29.55     13.30 o 
  -2  11   5        2.75       -0.89      9.46 o 
  -1  11   5       29.99       34.13      7.49 o 
   0  11   5        7.46        2.86      7.49 o 
   1  11   5       30.56       59.59     13.30 o 
   2  11   5        2.76       18.72     10.24 o 
   3  11   5       11.86       32.80     14.09 o 
  -1  12   5        1.00       -4.43      8.27 o 
   0  12   5       68.32       87.27     15.17 o 
   1  12   5        1.00       -9.26      9.26 o 
   1   0   6     1640.02     1694.79     12.32 o 
   2   0   6      501.49      495.92      6.46 o 
   3   0   6     1757.26     1827.18     16.28 o 
   4   0   6        0.01       -3.30      3.30 o 
   5   0   6      290.30      324.08     18.81 o 
   6   0   6        3.44       18.51      9.90 o 
  -6   1   6       41.92       46.66     14.14 o 
  -5   1   6        7.39       -6.54      6.54 o 
  -4   1   6      278.86      279.01      7.97 o 
  -3   1   6        7.10        2.94      2.53 o 
  -2   1   6      281.70      298.66      5.14 o 
  -1   1   6      175.93      174.96      3.17 o 
   0   1   6     5152.86     5165.02     53.55 o 
   1   1   6      168.00      170.43      4.14 o 
   2   1   6      278.35      285.95      6.20 o 
   3   1   6        6.10        9.14      3.07 o 
   4   1   6      282.59      277.56     14.67 o 
   5   1   6        7.94        7.95      7.93 o 
   6   1   6       41.88       43.90     15.46 o 
  -6   2   6       67.66      102.65     14.16 o 
  -5   2   6       43.07       39.36      6.25 o 
  -4   2   6       23.52       13.81      4.58 o 
  -3   2   6       75.88       65.98      7.49 o 
  -2   2   6      510.45      535.40     11.38 o 
  -1   2   6      274.59      283.61      6.33 o 
   0   2   6      508.20      543.70     20.73 o 
   1   2   6      277.74      298.80      6.21 o 
   2   2   6      524.89      549.51      8.05 o 
   3   2   6       76.70       76.86      4.01 o 
   4   2   6       24.37       21.61      4.52 o 
   5   2   6       42.15       42.26      6.64 o 
   6   2   6       69.55       75.92     13.25 o 
  -6   3   6        3.82        8.62      4.95 o 
  -5   3   6       18.20       18.11      6.40 o 
  -4   3   6      245.88      248.97     14.34 o 
  -3   3   6     1286.25     1257.39     37.14 o 
  -2   3   6      920.37     1024.63     27.68 o 
  -1   3   6      466.01      480.99     13.89 o 
   0   3   6        7.64       10.71      2.38 o 
   1   3   6      449.83      474.97      8.09 o 
   2   3   6      921.57     1023.39     17.26 o 
   3   3   6     1293.27     1298.20     14.84 o 
   4   3   6      247.53      272.31     11.23 o 
   5   3   6       19.48        9.50      8.19 o 
   6   3   6        3.80       -8.28     12.35 o 
  -6   4   6       15.05       13.10     11.91 o 
  -5   4   6      169.76      189.29     40.09 o 
  -4   4   6        9.85        2.96      7.78 o 
  -3   4   6      327.14      298.96     16.94 o 
  -2   4   6      286.51      288.14     10.13 o 
  -1   4   6     1081.87     1086.68     27.68 o 
   0   4   6      212.66      219.63      5.52 o 
   1   4   6     1080.26     1095.64     19.94 o 
   2   4   6      285.36      297.31      9.51 o 
   3   4   6      325.70      321.69     14.60 o 
   4   4   6       10.39        6.18      5.25 o 
   5   4   6      171.78      205.38     20.78 o 
   6   4   6       14.66        8.50     15.07 o 
  -6   5   6        1.11        0.66      6.97 o 
  -5   5   6       84.52       89.59     12.72 o 
  -4   5   6      155.67      176.42     18.42 o 
  -3   5   6      121.03      107.37     12.81 o 
  -2   5   6       49.02       56.87      6.10 o 
  -1   5   6       75.49       60.05      8.22 o 
   0   5   6      994.42     1042.48     15.02 o 
   1   5   6       75.94       71.06      3.42 o 
   2   5   6       48.91       59.31      7.55 o 
   3   5   6      117.11      116.28      8.47 o 
   4   5   6      153.38      159.88     13.25 o 
   5   5   6       83.23       73.15     16.11 o 
   6   5   6        0.98        3.13      8.18 o 
  -5   6   6       23.71       29.85     11.92 o 
  -4   6   6       23.42        6.30      8.57 o 
  -3   6   6       63.56       63.78     14.09 o 
  -2   6   6      597.09      600.11     16.28 o 
  -1   6   6       89.79       85.59      7.00 o 
   0   6   6      275.07      304.59      9.82 o 
   1   6   6       88.21       92.76      5.09 o 
   2   6   6      604.00      595.55     25.81 o 
   3   6   6       64.76       62.11      7.23 o 
   4   6   6       22.65       30.45      7.89 o 
   5   6   6       24.67       15.36      7.93 o 
  -5   7   6        0.56        4.53     10.34 o 
  -4   7   6       29.47       27.97     10.34 o 
  -3   7   6       12.74       16.70      4.35 o 
  -2   7   6       34.54       30.59      5.81 o 
  -1   7   6      350.87      344.39     12.26 o 
   0   7   6      207.08      209.82      9.11 o 
   1   7   6      349.06      352.95     10.26 o 
   2   7   6       33.97       43.24     10.44 o 
   3   7   6       14.15       15.84      6.58 o 
   4   7   6       28.75       23.92     15.07 o 
   5   7   6        0.61        2.79      7.35 o 
  -5   8   6       18.78       21.18     12.61 o 
  -4   8   6        5.27        4.89      5.10 o 
  -3   8   6       13.43       22.68      6.00 o 
  -2   8   6      221.62      202.87     11.36 o 
  -1   8   6      618.47      579.84     16.91 o 
   0   8   6      432.01      448.34     13.98 o 
   1   8   6      619.91      600.03     30.83 o 
   2   8   6      228.57      203.80     20.09 o 
   3   8   6       13.42       28.57     10.34 o 
   4   8   6        4.98       -0.65      6.75 o 
   5   8   6       19.05       19.12      9.74 o 
  -3   9   6        1.14       10.21      5.34 o 
  -2   9   6       35.11       46.58      7.39 o 
  -1   9   6       51.93       58.77      7.59 o 
   0   9   6      233.77      246.77     19.45 o 
   1   9   6       51.68       35.20      5.75 o 
   2   9   6       35.30       50.43     12.31 o 
   3   9   6        1.07       28.17     11.03 o 
   4   9   6       54.50       83.53     17.83 o 
  -3  10   6       22.30       21.87     11.82 o 
  -2  10   6      104.17      123.28     11.19 o 
  -1  10   6      185.42      191.07     12.62 o 
   0  10   6        9.16        9.70     12.17 o 
   1  10   6      185.67      173.37     19.41 o 
   2  10   6      103.69      109.93     17.53 o 
   3  10   6       23.04       20.69     11.62 o 
  -2  11   6        3.56        3.66      5.91 o 
  -1  11   6        6.60        9.83      6.27 o 
   0  11   6       14.71       18.52      9.46 o 
   1  11   6        6.80       16.55      9.85 o 
   2  11   6        3.72       15.66     11.13 o 
  -1  12   6       33.42       36.15     12.02 o 
   0  12   6        1.42       -4.04      8.77 o 
   1  12   6       32.36       44.92     13.40 o 
   1   0   7      600.85      710.40      6.62 o 
   2   0   7       11.06        7.44      1.74 o 
   3   0   7      307.14      287.76      5.24 o 
   4   0   7      310.30      289.37     13.12 o 
   5   0   7        7.00       14.31      8.24 o 
   6   0   7       29.21       34.26     10.74 o 
  -6   1   7       36.54       56.67     12.29 o 
  -5   1   7        1.23       -5.73      8.18 o 
  -4   1   7       57.72       55.37      5.59 o 
  -3   1   7      394.83      416.77      8.00 o 
  -2   1   7      211.91      212.60      5.13 o 
  -1   1   7      230.27      236.68      3.82 o 
   0   1   7     3446.23     3662.61     39.56 o 
   1   1   7      243.17      244.31      6.67 o 
   2   1   7      209.72      201.68      5.53 o 
   3   1   7      395.59      394.09      8.81 o 
   4   1   7       56.28       55.33      5.15 o 
   5   1   7        1.44       -0.73      5.37 o 
   6   1   7       36.26       34.61     10.80 o 
  -6   2   7        8.67       10.15      9.37 o 
  -5   2   7       23.65       31.90      5.04 o 
  -4   2   7       55.72       57.93      5.69 o 
  -3   2   7      185.08      197.58     10.84 o 
  -2   2   7      183.90      194.96      4.44 o 
  -1   2   7      701.67      708.64      7.25 o 
   0   2   7      188.56      173.88      6.68 o 
   1   2   7      692.63      704.86     20.30 o 
   2   2   7      186.73      198.36      4.74 o 
   3   2   7      179.05      176.02      5.35 o 
   4   2   7       57.42       48.15      5.27 o 
   5   2   7       23.96       22.31      5.62 o 
   6   2   7        8.33        5.86     18.91 o 
  -6   3   7       35.87       54.52     13.42 o 
  -5   3   7       42.39       41.00      6.10 o 
  -4   3   7      654.16      647.15     21.47 o 
  -3   3   7      128.36      146.65     10.25 o 
  -2   3   7      233.04      217.02      6.69 o 
  -1   3   7      409.15      412.45      8.35 o 
   0   3   7      492.20      453.07     13.27 o 
   1   3   7      405.52      421.48      7.61 o 
   2   3   7      233.63      210.30      7.85 o 
   3   3   7      128.59      142.63      4.78 o 
   4   3   7      660.35      637.77     16.15 o 
   5   3   7       43.74       47.10      7.07 o 
   6   3   7       35.02       32.11      7.54 o 
  -6   4   7       41.85       43.00      8.34 o 
  -5   4   7       59.21       74.28     11.45 o 
  -4   4   7       11.03       16.31      7.21 o 
  -3   4   7      162.90      154.65     14.18 o 
  -2   4   7      604.49      613.18     20.09 o 
   0   4   7        4.24        7.48      2.46 o 
   1   4   7       82.86       97.41      4.94 o 
   2   4   7      586.56      571.98     11.07 o 
   3   4   7      163.51      143.43      8.84 o 
   4   4   7       11.37        7.90      5.35 o 
   5   4   7       59.35       66.67     10.21 o 
   6   4   7       42.43       57.68     11.12 o 
  -6   5   7       77.22       89.27     10.83 o 
  -5   5   7       13.66       29.12      9.16 o 
  -4   5   7      122.54      110.52     14.97 o 
  -3   5   7      620.42      638.50     25.41 o 
  -2   5   7      506.87      494.43     14.09 o 
  -1   5   7      127.86      146.19      7.51 o 
   0   5   7      170.79      190.62      7.64 o 
   1   5   7      132.07      139.14      7.63 o 
   2   5   7      495.67      502.90     19.75 o 
   3   5   7      617.95      601.69     15.99 o 
   4   5   7      121.03      116.55     11.52 o 
   5   5   7       14.78       17.93      7.83 o 
   6   5   7       78.77       77.08     12.94 o 
  -5   6   7       39.95       30.87     10.04 o 
  -4   6   7       16.13       43.54     11.33 o 
  -3   6   7      199.61      185.48     14.97 o 
  -2   6   7      225.96      196.32      9.77 o 
  -1   6   7      205.47      198.24      9.00 o 
   0   6   7       41.42       36.95      3.88 o 
   1   6   7      209.68      203.00      6.56 o 
   2   6   7      219.93      184.87     11.84 o 
   3   6   7      204.38      190.27     11.29 o 
   4   6   7       16.78       26.90      7.68 o 
   5   6   7       39.29       42.66     13.79 o 
  -5   7   7       45.20       43.14     13.49 o 
  -4   7   7      113.45      124.70     16.45 o 
  -3   7   7       44.45       45.03      7.62 o 
  -2   7   7       25.62       28.38      5.80 o 
  -1   7   7      233.28      233.94     10.36 o 
   0   7   7      461.58      450.95     13.11 o 
   1   7   7      235.42      219.97      8.72 o 
   2   7   7       25.00       20.24      6.38 o 
   3   7   7       44.96       34.48     10.84 o 
   4   7   7      113.24      119.86     19.55 o 
   5   7   7       45.62       39.87     15.27 o 
  -5   8   7       12.79       29.94     12.81 o 
  -4   8   7       13.73       15.33      8.91 o 
  -3   8   7      246.29      211.41     19.75 o 
  -2   8   7      101.42      100.41      9.16 o 
  -1   8   7       18.05       13.63      5.01 o 
   0   8   7        0.12        1.96      4.93 o 
   1   8   7       19.10       19.50      4.38 o 
   2   8   7      104.84      109.83     15.37 o 
   3   8   7      244.31      212.96     22.16 o 
   4   8   7       14.11       31.32     12.21 o 
   5   8   7       12.77       22.88     13.20 o 
  -3   9   7       83.38       82.85      9.46 o 
  -2   9   7      217.51      186.66     22.31 o 
  -1   9   7      131.11      127.31     15.02 o 
   0   9   7       50.14       40.18     14.53 o 
   1   9   7      130.68      143.52     17.24 o 
   2   9   7      219.46      235.52     22.46 o 
   3   9   7       82.45       80.18     15.66 o 
   4   9   7       18.59       37.23     13.89 o 
  -3  10   7       15.54       20.88     10.84 o 
  -2  10   7       58.46       55.79      9.46 o 
  -1  10   7       18.81       27.66      6.78 o 
   0  10   7        7.79        0.27      4.76 o 
   1  10   7       17.74       18.52      9.36 o 
   2  10   7       59.09       50.63     13.40 o 
   3  10   7       15.69       40.78     13.89 o 
  -2  11   7       24.85       27.49      7.45 o 
  -1  11   7       25.86       15.94      6.53 o 
   0  11   7       30.91       36.15     11.43 o 
   1  11   7       25.31       25.12     11.03 o 
   2  11   7       25.12       28.47     13.10 o 
  -1  12   7        2.50       -7.49      7.49 o 
   0  12   7        3.04        8.37      9.85 o 
   1  12   7        2.74        4.73      9.36 o 
   0   0   8       46.31       34.72      2.87 o 
   1   0   8     1358.73     1340.44     11.54 o 
   2   0   8        1.31       -0.36      1.59 o 
   3   0   8       59.86       71.47      4.25 o 
   4   0   8      756.07      747.14     14.57 o 
   5   0   8        8.02        7.45     15.86 o 
   6   0   8        7.05        0.85      8.37 o 
  -6   1   8       20.92       18.97      9.84 o 
  -5   1   8      113.04      105.69     12.53 o 
  -4   1   8       27.44       23.32      4.92 o 
  -3   1   8       49.20       39.00      3.67 o 
  -2   1   8      459.02      422.11      6.98 o 
  -1   1   8     2106.55     2199.19     16.87 o 
   0   1   8     1425.87     1392.57     14.90 o 
   1   1   8     2086.32     2175.81     22.44 o 
   2   1   8      464.99      437.12      7.00 o 
   3   1   8       50.58       41.48      4.16 o 
   4   1   8       26.99       19.55      5.10 o 
   5   1   8      112.20       99.35      9.23 o 
   6   1   8       19.39       23.09     10.46 o 
  -6   2   8        4.70       10.31      9.47 o 
  -5   2   8       26.39       31.67      5.17 o 
  -4   2   8      193.95      183.52     11.49 o 
  -3   2   8       51.61       49.24      5.68 o 
  -2   2   8      299.85      329.62      5.76 o 
  -1   2   8      501.70      524.76      6.01 o 
   0   2   8     2717.49     3053.46     34.02 o 
   1   2   8      521.28      536.68      9.82 o 
   2   2   8      295.35      352.22      6.52 o 
   3   2   8       50.16       49.12      3.60 o 
   4   2   8      192.49      184.65      8.27 o 
   5   2   8       27.05       19.22      5.56 o 
   6   2   8        4.70       -8.67     12.21 o 
  -6   3   8       30.73       38.71      5.76 o 
  -5   3   8      112.71      106.91      7.98 o 
  -4   3   8      341.18      351.86     15.86 o 
  -3   3   8      168.11      163.99     10.89 o 
  -2   3   8      130.59      121.36      8.96 o 
  -1   3   8       49.55       39.64      5.57 o 
   0   3   8       71.79       81.73      4.06 o 
   1   3   8       49.75       46.29     10.98 o 
   2   3   8      138.78      130.40      5.54 o 
   3   3   8      171.91      168.62      5.15 o 
   4   3   8      342.43      319.73     13.14 o 
   5   3   8      112.50      117.16      9.48 o 
   6   3   8       29.40       32.46      6.43 o 
  -6   4   8        4.41        9.57      6.96 o 
  -5   4   8        0.44        3.88      6.37 o 
  -4   4   8      389.49      379.29     16.69 o 
  -3   4   8      114.44       94.07     11.62 o 
  -2   4   8      210.27      188.24     10.84 o 
  -1   4   8       58.00       76.04      6.01 o 
   0   4   8      524.18      511.13      9.56 o 
   1   4   8       55.81       72.82      4.45 o 
   2   4   8      212.53      204.44      7.09 o 
   3   4   8      117.28       99.33     18.10 o 
   4   4   8      388.15      402.26     13.80 o 
   5   4   8        0.43        3.79      6.90 o 
   6   4   8        4.18        4.83      7.51 o 
  -6   5   8       20.66       19.79      7.93 o 
  -5   5   8      147.41      131.38     15.61 o 
  -4   5   8       86.58      110.42     14.87 o 
  -3   5   8      216.24      208.33     15.07 o 
  -2   5   8       83.95      105.50     10.15 o 
  -1   5   8      814.67      848.60     27.09 o 
   0   5   8        3.83        4.80      2.27 o 
   1   5   8      808.13      863.12     14.89 o 
   2   5   8       85.52       93.25      7.19 o 
   3   5   8      208.49      212.20     12.54 o 
   4   5   8       85.21       80.31     10.38 o 
   5   5   8      150.24      152.86     14.59 o 
   6   5   8       19.99       21.77      9.86 o 
  -5   6   8       27.85       17.86     14.92 o 
  -4   6   8       16.44       18.22      9.55 o 
  -3   6   8       69.87       84.61     11.43 o 
  -2   6   8      133.23      131.01     13.00 o 
  -1   6   8      533.86      535.74     14.90 o 
   0   6   8      647.94      667.61     24.77 o 
   1   6   8      538.32      563.61     14.90 o 
   2   6   8      135.26      116.00     10.01 o 
   3   6   8       71.60       75.19      9.61 o 
   4   6   8       16.03       19.09     14.33 o 
   5   6   8       27.08       24.87     10.29 o 
  -5   7   8        2.08      -18.92     26.55 o 
  -4   7   8        2.54        4.63      7.88 o 
  -3   7   8      103.82      105.99     13.49 o 
  -2   7   8      347.31      342.88     20.00 o 
  -1   7   8       11.87       10.37      4.64 o 
   0   7   8       39.57       38.57      5.42 o 
   1   7   8       12.43        0.20      6.50 o 
   2   7   8      355.41      371.51     36.74 o 
   3   7   8      104.73       75.45     13.59 o 
   4   7   8        2.73       15.52      7.50 o 
   5   7   8        2.20        1.20      7.71 o 
  -4   8   8       51.52       58.09     10.59 o 
  -3   8   8       57.18       35.95      9.36 o 
  -2   8   8        9.01        6.52      5.10 o 
  -1   8   8       11.70       12.20      4.92 o 
   0   8   8      470.10      476.84     22.21 o 
   1   8   8       11.82       11.82      7.58 o 
   2   8   8        9.28       15.07      8.96 o 
   3   8   8       54.56       55.65     13.10 o 
   4   8   8       51.43       42.06     13.89 o 
  -4   9   8       40.83       33.49     10.15 o 
  -3   9   8       58.42       51.71     10.54 o 
  -2   9   8       18.30       23.34      7.39 o 
  -1   9   8      159.89      151.23     11.08 o 
   0   9   8       58.32       50.17     15.02 o 
   1   9   8      161.32      127.86     16.94 o 
   2   9   8       18.32       24.72      9.85 o 
   3   9   8       57.75       63.34     14.97 o 
   4   9   8       40.34       33.49     14.09 o 
  -3  10   8       16.43       28.76      9.55 o 
  -2  10   8       12.58       14.06      6.23 o 
  -1  10   8       43.60       47.62     11.57 o 
   0  10   8      119.92      134.95     17.04 o 
   1  10   8       42.85       51.91     12.41 o 
   2  10   8       12.22       20.59     10.93 o 
   3  10   8       16.74       24.03     12.02 o 
  -2  11   8       69.38       85.58     18.08 o 
  -1  11   8       14.72       14.52      6.85 o 
   0  11   8        0.10       -5.81      7.58 o 
   1  11   8       14.49       28.27     11.03 o 
   2  11   8       67.91       69.84     15.66 o 
   0  12   8        0.36        5.22      9.85 o 
   1   0   9      285.70      264.79      4.47 o 
   2   0   9      343.65      345.98      5.76 o 
   3   0   9       95.90       89.97      4.22 o 
   4   0   9       17.00       16.47      4.59 o 
   5   0   9       33.91       56.86     21.47 o 
   6   0   9       24.11       37.97     11.26 o 
  -6   1   9        7.27       16.55      9.64 o 
  -5   1   9        6.59        2.11     11.57 o 
  -4   1   9       89.74       92.63      6.31 o 
  -3   1   9      830.90      829.48     13.70 o 
  -2   1   9      645.71      694.43      9.39 o 
  -1   1   9     1556.89     1710.00     13.01 o 
   0   1   9      218.28      201.49      4.15 o 
   1   1   9     1531.48     1647.21     16.48 o 
   2   1   9      622.86      683.20      8.04 o 
   3   1   9      828.12      810.08     19.21 o 
   4   1   9       92.58       97.30      7.10 o 
   5   1   9        6.38        0.11      5.97 o 
   6   1   9        7.39        0.43      9.68 o 
  -6   2   9        2.33       -5.67      8.04 o 
  -5   2   9       24.36       34.34      8.91 o 
  -4   2   9      238.23      240.05     10.63 o 
  -3   2   9      202.11      181.27      6.24 o 
  -2   2   9       84.02       87.10      3.42 o 
  -1   2   9     1099.89     1211.88     12.05 o 
   0   2   9     4696.99     4688.81     43.70 o 
   1   2   9     1120.63     1238.58     15.41 o 
   2   2   9       85.17      107.39      5.91 o 
   3   2   9      203.21      195.21      5.64 o 
   4   2   9      236.71      238.58      8.96 o 
   5   2   9       24.75       30.38      5.91 o 
   6   2   9        2.21        0.03     12.56 o 
  -6   3   9       32.03       37.47     11.13 o 
  -5   3   9      109.14       90.22      7.34 o 
  -4   3   9       20.82       22.02      6.07 o 
  -3   3   9      142.68      138.79     10.10 o 
  -2   3   9       51.42       52.28      7.44 o 
  -1   3   9     1184.13     1237.83     19.01 o 
   0   3   9      390.35      394.56      8.11 o 
   1   3   9     1166.28     1258.07     30.59 o 
   2   3   9       47.82       52.94      4.21 o 
   3   3   9      141.54      138.62      4.71 o 
   4   3   9       19.01       25.20      5.76 o 
   5   3   9      111.01       95.23      8.89 o 
   6   3   9       31.16       18.56      6.23 o 
  -6   4   9       25.13       37.51      8.00 o 
  -5   4   9       29.10       26.25      7.49 o 
  -4   4   9      168.77      161.35     13.22 o 
  -3   4   9      149.40      143.52     13.40 o 
  -2   4   9      150.70      131.50      9.16 o 
  -1   4   9       40.45       51.81      6.21 o 
   0   4   9      114.49      101.09      3.65 o 
   1   4   9       43.30       53.64      4.84 o 
   2   4   9      144.98      140.15      8.02 o 
   3   4   9      145.76      132.19     22.75 o 
   4   4   9      170.23      176.53     11.42 o 
   5   4   9       29.74       22.42      8.46 o 
   6   4   9       24.91       17.33      9.40 o 
  -5   5   9        4.13        5.45     15.61 o 
  -4   5   9       82.52       98.18     15.32 o 
  -3   5   9       65.63       75.06     10.93 o 
  -2   5   9      319.42      316.88     13.99 o 
  -1   5   9      440.61      452.13     19.41 o 
   0   5   9       27.53       29.20      2.82 o 
   1   5   9      442.32      463.98     12.83 o 
   2   5   9      304.99      298.62      8.81 o 
   3   5   9       62.01       56.28     10.64 o 
   4   5   9       83.36      104.41     11.47 o 
   5   5   9        4.60       14.79      8.01 o 
  -5   6   9        2.48       -4.32     18.27 o 
  -4   6   9      145.27      130.02     16.35 o 
  -3   6   9      147.04      148.15     14.38 o 
  -2   6   9       57.44       52.11      9.16 o 
  -1   6   9      167.63      158.59     14.87 o 
   0   6   9      849.02      932.14     39.94 o 
   1   6   9      165.26      169.79      7.64 o 
   2   6   9       58.83       56.45      8.32 o 
   3   6   9      142.63      117.14     11.52 o 
   4   6   9      144.91      148.23     13.71 o 
   5   6   9        2.06        4.93      7.64 o 
  -5   7   9       10.87       11.82     16.50 o 
  -4   7   9       35.13       46.99     11.43 o 
  -3   7   9       77.77       95.06     13.20 o 
  -2   7   9       59.16       47.77      9.55 o 
  -1   7   9      454.36      449.17     21.67 o 
   0   7   9      554.56      543.05     24.33 o 
   1   7   9      456.87      432.43     22.66 o 
   2   7   9       60.87       65.71      9.05 o 
   3   7   9       77.83       56.74     12.71 o 
   4   7   9       36.58       47.48     23.79 o 
   5   7   9       10.04        0.82      7.51 o 
  -4   8   9       66.08       79.80      9.38 o 
  -3   8   9       18.41       13.99      7.58 o 
  -2   8   9      252.44      264.28     17.63 o 
  -1   8   9      329.51      309.00     19.01 o 
   1   8   9      329.91      271.97     19.21 o 
   2   8   9      250.63      256.40     23.25 o 
   3   8   9       17.33       37.63     12.02 o 
   4   8   9       65.57       37.92     13.49 o 
  -4   9   9        2.51        5.91      7.88 o 
  -3   9   9       29.34       24.63      9.26 o 
  -2   9   9       40.71       35.56      9.85 o 
  -1   9   9       62.89       54.92      7.66 o 
   0   9   9       66.70       76.24     12.81 o 
   1   9   9       64.20       67.08     13.00 o 
   2   9   9       39.94       52.90     13.30 o 
   3   9   9       30.44       38.32     12.12 o 
   4   9   9        2.59        1.18     10.93 o 
  -3  10   9       16.82       19.70      9.75 o 
  -2  10   9       23.64       14.78      8.57 o 
  -1  10   9       23.37       23.74      9.55 o 
   0  10   9      100.48      125.59     16.65 o 
   1  10   9       24.59       21.08     10.54 o 
   2  10   9       23.67       22.85     10.84 o 
   3  10   9       16.49       30.14     12.71 o 
  -2  11   9        5.12        3.94      8.87 o 
  -1  11   9       22.18       40.29     11.52 o 
   0  11   9       10.40       -1.87      8.67 o 
   1  11   9       23.65       54.37     13.49 o 
   2  11   9        5.02       11.52     10.84 o 
   0  12   9       40.12       57.62     14.58 o 
   0   0  10     2615.08     2898.02     33.35 o 
   1   0  10     2352.07     2384.76     18.78 o 
   2   0  10     2338.79     2440.82     23.24 o 
   3   0  10       78.89       71.12      4.02 o 
   4   0  10       52.07       53.85      6.29 o 
   5   0  10       32.62       25.58      6.42 o 
   6   0  10       16.69       18.11      9.61 o 
  -6   1  10        3.31       12.90      9.17 o 
  -5   1  10        0.29       -5.50      6.65 o 
  -4   1  10      232.21      230.46      6.49 o 
  -3   1  10       69.06       69.66      4.44 o 
  -2   1  10      367.74      395.12      7.07 o 
  -1   1  10     3008.84     3184.53     23.78 o 
   0   1  10       49.08       39.13      2.41 o 
   1   1  10     3021.58     3201.40     29.00 o 
   2   1  10      366.49      392.47      6.06 o 
   3   1  10       68.47       75.46      5.13 o 
   4   1  10      234.36      226.92      8.10 o 
   5   1  10        0.37       -4.99      4.99 o 
   6   1  10        3.22       -2.59      8.68 o 
  -6   2  10       15.41       42.52     11.11 o 
  -5   2  10        7.81        7.91      4.60 o 
  -4   2  10        1.39        6.25      5.06 o 
  -3   2  10       11.83       10.42      2.84 o 
  -2   2  10      416.44      421.78      6.38 o 
  -1   2  10       56.04       54.37      2.34 o 
   0   2  10        3.80        6.81      2.40 o 
   1   2  10       56.02       55.47      3.03 o 
   2   2  10      406.45      411.72     11.57 o 
   3   2  10       12.38       11.11      2.85 o 
   4   2  10        1.50       -2.14      4.16 o 
   5   2  10        8.25        5.44      5.10 o 
   6   2  10       14.97       -4.81      7.55 o 
  -6   3  10        6.61        2.77      7.56 o 
  -5   3  10       24.37       29.22      5.62 o 
  -4   3  10       89.06       89.73      8.16 o 
  -3   3  10      249.59      250.50     11.81 o 
  -2   3  10       26.69       33.85      4.63 o 
  -1   3  10      246.91      267.48      5.72 o 
   0   3  10     1011.51     1123.67     16.15 o 
   1   3  10      259.30      291.66     10.47 o 
   2   3  10       25.72       29.48      3.78 o 
   3   3  10      254.75      262.30      7.71 o 
   4   3  10       92.59      105.13      8.55 o 
   5   3  10       23.39       18.82      6.04 o 
   6   3  10        6.67       12.28      8.19 o 
  -6   4  10        4.29        4.07      6.73 o 
  -5   4  10      132.38      133.08     10.37 o 
  -4   4  10      101.00      100.18     10.81 o 
  -3   4  10       42.45       46.78      6.83 o 
  -2   4  10       71.47       76.34      7.68 o 
   0   4  10       98.87      117.94      5.68 o 
   1   4  10       78.55       74.72      7.02 o 
   2   4  10       70.98       70.30      6.35 o 
   3   4  10       38.86       53.18      8.96 o 
   4   4  10       99.46      101.61      8.95 o 
   5   4  10      129.81      103.76     12.34 o 
   6   4  10        4.03        4.37      8.40 o 
  -5   5  10       10.34       11.49      6.51 o 
  -4   5  10      183.72      172.39     24.48 o 
  -3   5  10       70.64       63.24      9.95 o 
  -2   5  10       79.91       87.08      8.77 o 
  -1   5  10      397.67      401.79     18.62 o 
   0   5  10     1768.26     1825.53     29.34 o 
   1   5  10      398.36      402.20     16.18 o 
   2   5  10       79.56       95.45     13.10 o 
   3   5  10       69.99       66.88     11.96 o 
   4   5  10      182.36      199.59     15.13 o 
   5   5  10        9.84        6.75      7.36 o 
  -5   6  10       26.34       38.43     14.04 o 
  -4   6  10        8.52       13.94      7.22 o 
  -3   6  10       56.96       58.71      9.75 o 
  -1   6  10       96.83       91.61     11.82 o 
   0   6  10      266.68      267.30      9.91 o 
   1   6  10      100.54      114.81      9.70 o 
   2   6  10      416.35      416.92     16.05 o 
   3   6  10       57.92       68.97      9.64 o 
   4   6  10        8.14       -2.40      5.75 o 
   5   6  10       25.20       30.27      9.28 o 
  -5   7  10        8.47        5.70     18.27 o 
  -4   7  10       21.32       19.21      9.85 o 
  -2   7  10       74.12       69.64     11.52 o 
  -1   7  10      794.50      808.02     30.24 o 
   0   7  10       11.73       24.57      5.42 o 
   1   7  10      803.26      811.27     31.82 o 
   2   7  10       75.62       62.33      9.55 o 
   3   7  10       44.72       44.82     11.92 o 
   4   7  10       21.49       18.12     11.52 o 
   5   7  10        8.01        6.00      7.91 o 
  -4   8  10        8.95        7.49      7.78 o 
  -3   8  10       87.12       69.84     12.12 o 
  -2   8  10       13.86       18.32      8.37 o 
  -1   8  10        8.27        0.79      6.11 o 
   0   8  10      129.17      126.87     15.66 o 
   1   8  10        9.42       13.89      8.47 o 
   2   8  10       13.94       14.09      9.26 o 
   3   8  10       85.90       81.76     15.27 o 
   4   8  10        8.68        7.98     11.03 o 
  -4   9  10      113.55      109.83     15.56 o 
  -3   9  10       22.30       29.75     10.05 o 
  -2   9  10       23.44       23.44      8.87 o 
  -1   9  10       32.80       35.36     10.24 o 
   0   9  10      181.98      181.34     18.81 o 
   1   9  10       31.96        8.37      8.77 o 
   2   9  10       23.92       21.08     10.54 o 
   3   9  10       21.66        5.91      9.75 o 
   4   9  10      115.22      145.88     22.46 o 
  -3  10  10       46.09       49.94     11.82 o 
  -2  10  10       79.88      103.92     15.07 o 
  -1  10  10       29.22       34.87     10.93 o 
   0  10  10        2.13       -5.91      6.60 o 
   1  10  10       30.55       23.74     10.44 o 
   2  10  10       81.13       98.80     17.24 o 
   3  10  10       46.31       62.75     15.46 o 
  -2  11  10        1.12       10.64      9.85 o 
  -1  11  10       34.51       36.35     11.62 o 
   0  11  10       22.35       22.16     11.13 o 
   1  11  10       34.22       26.69     12.02 o 
   2  11  10        1.27       12.71     11.62 o 
   1   0  11      377.23      443.43      6.18 o 
   2   0  11        8.41       11.44      2.53 o 
   3   0  11      142.34      147.03      5.21 o 
   4   0  11        0.24       -1.92      5.42 o 
   5   0  11       28.10       25.31      6.33 o 
   6   0  11       17.83       21.17      9.53 o 
  -6   1  11        6.34       16.98     14.48 o 
  -5   1  11       20.63       17.95      8.19 o 
  -4   1  11      118.46      111.43      5.21 o 
  -3   1  11      243.86      240.29      6.61 o 
  -2   1  11      449.76      462.02     12.36 o 
  -1   1  11       60.47       57.34      2.75 o 
   0   1  11     1270.00     1376.55     14.32 o 
   1   1  11       55.20       47.92      4.19 o 
   2   1  11      460.52      466.71      7.83 o 
   3   1  11      248.61      242.58      7.76 o 
   4   1  11      116.58      131.09      8.08 o 
   5   1  11       21.63       18.20      6.38 o 
   6   1  11        6.26        1.90      8.84 o 
  -6   2  11       17.18       35.05     20.64 o 
  -5   2  11       41.67       51.22      5.77 o 
  -4   2  11      235.48      249.85     10.90 o 
  -3   2  11      766.05      732.51     12.89 o 
  -2   2  11       72.86       61.37      3.10 o 
  -1   2  11      512.36      529.65      6.46 o 
   0   2  11        0.20       -3.09      4.31 o 
   1   2  11      502.07      517.60      8.00 o 
   2   2  11       73.05       69.78      5.41 o 
   3   2  11      764.96      737.73     12.42 o 
   4   2  11      235.38      262.09     13.78 o 
   5   2  11       43.54       43.86      7.26 o 
   6   2  11       17.62       18.78      9.09 o 
  -6   3  11       21.14       21.47      5.44 o 
  -5   3  11       42.55       48.31      6.39 o 
  -4   3  11      462.40      433.96     13.76 o 
  -3   3  11      157.07      164.32     11.14 o 
  -2   3  11       39.00       35.87      6.11 o 
  -1   3  11      296.53      281.39      5.99 o 
   0   3  11     1288.75     1259.23     26.30 o 
   1   3  11      292.21      306.37      8.68 o 
   2   3  11       41.06       36.55      4.16 o 
   3   3  11      153.71      144.16      7.39 o 
   4   3  11      461.98      459.06     20.28 o 
   5   3  11       41.80       32.35      8.72 o 
   6   3  11       20.59       18.60      6.57 o 
  -6   4  11       51.47       70.94     22.11 o 
  -5   4  11       44.94       49.50      8.00 o 
  -4   4  11       42.88       51.43      7.08 o 
  -3   4  11      377.24      369.37     14.78 o 
  -2   4  11       34.47       39.59      9.36 o 
   0   4  11      247.43      246.59      7.91 o 
   1   4  11      267.21      293.79     11.48 o 
   2   4  11       32.32       27.06      3.87 o 
   3   4  11      375.18      338.32     17.68 o 
   4   4  11       42.02       35.26      9.21 o 
   5   4  11       43.77       37.92      9.34 o 
   6   4  11       51.29       72.43     12.73 o 
  -5   5  11        8.20        7.07      7.97 o 
  -4   5  11        7.42       10.43      6.41 o 
  -3   5  11      181.18      186.10     10.99 o 
  -2   5  11        1.45       -1.67      3.74 o 
  -1   5  11      100.10       82.15     11.03 o 
   0   5  11      114.81      133.62      5.51 o 
   1   5  11       94.59       94.88      7.59 o 
   2   5  11        1.43       -2.67      5.96 o 
   3   5  11      174.77      177.69     10.86 o 
   4   5  11        7.27       13.53      6.91 o 
   5   5  11        8.31        9.89      7.93 o 
  -5   6  11       10.10        6.39      8.11 o 
  -4   6  11       32.21       20.67      7.53 o 
  -3   6  11       40.61       54.77      9.55 o 
  -1   6  11      138.94       92.89     12.71 o 
   0   6  11      680.01      656.03     26.50 o 
   1   6  11      140.04      152.74      8.16 o 
   2   6  11       62.99       48.60      8.22 o 
   3   6  11       40.30       38.43      8.91 o 
   4   6  11       32.45       37.56      9.05 o 
   5   6  11        9.58        8.63      8.39 o 
  -5   7  11       25.58        5.52     15.76 o 
  -4   7  11       17.32       32.90     10.34 o 
  -2   7  11        2.62        6.11      6.40 o 
  -1   7  11       31.86       41.67      9.26 o 
   0   7  11     1453.50     1583.53     46.30 o 
   1   7  11       29.66       29.35      9.16 o 
   2   7  11        2.43        4.53      7.49 o 
   3   7  11       12.20       -1.67      7.98 o 
   4   7  11       16.49       20.85      8.11 o 
   5   7  11       26.50       29.69      9.97 o 
  -4   8  11        4.36        2.56      8.37 o 
  -3   8  11       79.89       71.12     12.71 o 
  -2   8  11      130.07      127.86     15.37 o 
  -1   8  11       74.25       93.18     13.40 o 
   0   8  11      339.23      312.75     20.78 o 
   1   8  11       75.55       65.80     12.71 o 
   2   8  11      125.80      186.07     20.19 o 
   3   8  11       81.77       67.38     14.58 o 
   4   8  11        4.18       22.36     12.41 o 
  -4   9  11       10.91        2.66      8.67 o 
  -3   9  11       63.85       88.26     14.18 o 
  -2   9  11       20.90       21.18      9.46 o 
  -1   9  11       15.25       12.21      8.67 o 
   0   9  11        6.94        5.81      7.68 o 
   1   9  11       16.56        3.94      8.47 o 
   2   9  11       21.71       19.31     10.44 o 
   3   9  11       64.48       67.28     15.66 o 
   4   9  11       10.89       10.15     12.12 o 
  -3  10  11       36.76       31.62     11.43 o 
  -2  10  11        9.68        5.42      8.08 o 
  -1  10  11       74.34       69.54     13.69 o 
   0  10  11       10.46       21.97     10.15 o 
   1  10  11       74.81       61.47     14.09 o 
   2  10  11       10.63       15.96     10.93 o 
   3  10  11       36.07       49.94     15.96 o 
  -2  11  11       14.38       16.15     10.44 o 
  -1  11  11       18.67       30.04     11.72 o 
   0  11  11       30.50       40.68     12.41 o 
   1  11  11       18.78       50.53     14.18 o 
   2  11  11       14.31       22.75     13.00 o 
   0   0  12     5603.45     5663.89     61.47 o 
   1   0  12      206.20      234.27      4.73 o 
   2   0  12      985.04      986.71     12.52 o 
   3   0  12      204.60      192.77      6.15 o 
   4   0  12      134.82      139.42     10.62 o 
   5   0  12        5.54       13.49      5.61 o 
   6   0  12        0.01        1.98      8.89 o 
  -6   1  12       12.28       26.32     17.04 o 
  -5   1  12       35.82       36.81      9.57 o 
  -4   1  12      117.71      110.80      5.63 o 
  -3   1  12      104.98       98.85      5.70 o 
  -2   1  12      401.74      399.12      7.53 o 
  -1   1  12      137.51      142.39      4.07 o 
   0   1  12     1182.31     1298.67     14.00 o 
   1   1  12      140.86      133.27      5.85 o 
   2   1  12      414.43      411.45      7.63 o 
   3   1  12      106.10      105.11      6.20 o 
   4   1  12      116.83      104.32      7.47 o 
   5   1  12       33.04       30.86      7.96 o 
   6   1  12       11.61       12.94     10.04 o 
  -6   2  12        8.77       18.18      9.75 o 
  -5   2  12       56.26       51.71      6.67 o 
  -4   2  12      146.11      135.13     18.41 o 
  -3   2  12      750.53      737.36     11.34 o 
  -2   2  12      173.58      163.93      4.42 o 
  -1   2  12      247.10      247.35      5.28 o 
   0   2  12       48.91       47.91      4.55 o 
   1   2  12      241.90      250.87      6.46 o 
   2   2  12      168.86      155.50      7.48 o 
   3   2  12      737.61      723.98     12.75 o 
   4   2  12      147.78      138.61      9.16 o 
   5   2  12       54.88       53.80      6.96 o 
   6   2  12        9.10       12.12      7.63 o 
  -6   3  12       43.84       52.70     10.94 o 
  -5   3  12       34.49       45.77      6.23 o 
  -4   3  12        1.33        7.54      5.79 o 
  -3   3  12       58.56       48.17      6.01 o 
  -2   3  12      107.11      115.25      5.91 o 
  -1   3  12       84.37       86.26      3.39 o 
   0   3  12       40.66       40.75      4.45 o 
   1   3  12       84.76       79.32      5.73 o 
   2   3  12      103.78      116.69      6.32 o 
   3   3  12       61.49       47.60      5.26 o 
   4   3  12        1.58        5.63      5.17 o 
   5   3  12       34.67       26.84      6.64 o 
   6   3  12       44.18       56.26      7.85 o 
  -5   4  12       31.69       37.34      7.48 o 
  -4   4  12      348.13      351.49     14.11 o 
  -3   4  12      248.95      223.73     11.05 o 
  -2   4  12      104.88      123.17      6.71 o 
  -1   4  12      165.66      146.08      9.16 o 
   0   4  12      275.58      266.68      7.84 o 
   1   4  12      162.06      180.25      9.67 o 
   2   4  12      106.10      118.81      6.47 o 
   3   4  12      247.63      245.00     13.35 o 
   4   4  12      345.31      359.14     16.80 o 
   5   4  12       31.49       23.68     10.39 o 
  -5   5  12      113.95      128.35     10.94 o 
  -4   5  12       52.81       59.69      8.97 o 
  -3   5  12       43.14       47.12      6.77 o 
  -2   5  12      153.70      172.28      9.85 o 
  -1   5  12      104.74      117.61     12.90 o 
   0   5  12      431.51      453.53     44.92 o 
   1   5  12      100.44      121.31     14.04 o 
   2   5  12      156.65      148.10     14.09 o 
   3   5  12       44.88       36.98      7.67 o 
   4   5  12       53.70       63.87      9.88 o 
   5   5  12      115.15       89.82     12.44 o 
  -5   6  12        4.37       12.64      6.91 o 
  -4   6  12       18.97       16.01      7.29 o 
  -3   6  12      129.18      147.06     13.69 o 
  -1   6  12      292.25      302.60     18.32 o 
   0   6  12      402.59      399.13     11.17 o 
   1   6  12      288.94      291.52      9.87 o 
   2   6  12      116.17      126.70     11.21 o 
   3   6  12      125.83      136.06     12.72 o 
   4   6  12       17.96       20.45     10.64 o 
   5   6  12        4.27       -4.46      7.17 o 
  -5   7  12        6.36        9.85     15.96 o 
  -4   7  12       16.46        9.24      7.41 o 
  -2   7  12      127.61      121.26     15.17 o 
  -1   7  12       54.33       66.10     11.62 o 
   0   7  12      212.36      200.75     19.01 o 
   1   7  12       56.35       47.48     11.13 o 
   2   7  12      122.81      143.52     17.63 o 
   3   7  12       12.83       10.34      9.06 o 
   4   7  12       16.34       23.87      8.52 o 
   5   7  12        6.65       -5.47      7.89 o 
  -4   8  12       94.31       87.27     14.28 o 
  -3   8  12       32.33       25.71      9.16 o 
  -2   8  12        3.22        9.16      7.39 o 
  -1   8  12       35.06       45.90     10.64 o 
   0   8  12       14.40       17.34      8.57 o 
   1   8  12       35.21       42.36     11.23 o 
   2   8  12        3.24        6.30      8.18 o 
   3   8  12       30.86       22.06     11.03 o 
   4   8  12       94.31      112.00     19.01 o 
  -3   9  12       60.58       60.09     12.51 o 
  -2   9  12        5.72        6.80      7.68 o 
  -1   9  12       33.78       27.09     10.15 o 
   0   9  12        9.17        5.91      8.47 o 
   1   9  12       34.91       35.95     11.03 o 
   2   9  12        5.82       20.69     10.84 o 
   3   9  12       61.98       43.74     13.79 o 
  -3  10  12       48.57       56.05     12.81 o 
  -2  10  12       32.73       22.85     10.34 o 
  -1  10  12       36.76       41.27     11.62 o 
   0  10  12        0.04       -4.83      6.90 o 
   1  10  12       37.89       20.39      9.85 o 
   2  10  12       32.89       33.10     12.61 o 
   3  10  12       48.49       45.71     15.76 o 
  -2  11  12       59.55       61.96     14.38 o 
  -1  11  12        4.39        8.96      9.55 o 
   0  11  12        2.06        8.18      9.26 o 
   1  11  12        4.12       18.81     10.93 o 
   2  11  12       59.60       89.83     18.22 o 
   1   0  13        9.30        7.68      1.96 o 
   2   0  13      521.07      472.62      8.41 o 
   3   0  13      409.55      382.75      8.01 o 
   4   0  13        0.42       -4.53      5.71 o 
   5   0  13       21.93       24.96      6.45 o 
   6   0  13        0.13        8.53      9.17 o 
  -6   1  13       10.37       15.50      9.76 o 
  -5   1  13        1.63       -1.57      8.96 o 
  -4   1  13       55.70       58.90      5.47 o 
  -3   1  13      457.35      459.37     10.11 o 
  -2   1  13      430.41      405.03      7.81 o 
  -1   1  13      537.22      525.80      7.57 o 
   0   1  13      607.43      661.82      9.08 o 
   1   1  13      549.78      530.90      8.42 o 
   2   1  13      429.01      412.78      7.91 o 
   3   1  13      463.81      468.38     10.72 o 
   4   1  13       55.25       56.33      7.57 o 
   5   1  13        2.00       15.44      7.01 o 
   6   1  13       10.57       17.55     10.50 o 
  -6   2  13        2.15        9.66      9.34 o 
  -5   2  13       25.35       14.55      4.91 o 
  -4   2  13      330.76      316.94     20.89 o 
  -3   2  13      279.72      293.40      8.66 o 
  -2   2  13      194.02      192.20      4.88 o 
  -1   2  13      248.01      253.41      5.52 o 
   0   2  13      782.40      810.98     14.50 o 
   1   2  13      255.24      254.29      8.99 o 
   2   2  13      194.67      173.42     16.63 o 
   3   2  13      283.98      291.36      9.14 o 
   4   2  13      329.20      327.62     11.88 o 
   5   2  13       24.83       29.61      6.19 o 
   6   2  13        2.06       -6.83      6.83 o 
  -6   3  13       65.48       75.34      8.57 o 
  -5   3  13       30.01       44.74      6.22 o 
  -4   3  13      140.33      131.26     12.46 o 
  -3   3  13      271.53      269.41      9.87 o 
  -2   3  13       39.10       41.42      3.86 o 
  -1   3  13      407.98      417.95      9.57 o 
   0   3  13       32.77       28.82      5.14 o 
   1   3  13      408.54      416.36     10.78 o 
   2   3  13       38.71       47.16      4.75 o 
   3   3  13      266.40      249.56      9.19 o 
   4   3  13      137.33      132.96     12.02 o 
   5   3  13       28.60       26.55      6.72 o 
   6   3  13       65.17       72.00      8.34 o 
  -5   4  13        6.41       17.06      6.62 o 
  -4   4  13       39.01       34.16      6.65 o 
  -3   4  13      305.37      318.22     12.40 o 
  -2   4  13       57.02       63.84      5.31 o 
  -1   4  13        1.28        0.79      3.84 o 
   0   4  13      186.10      190.59      7.03 o 
   1   4  13        2.23        8.12      3.81 o 
   2   4  13       54.80       60.82      5.41 o 
   3   4  13      305.19      305.33     11.46 o 
   4   4  13       39.15       39.06     10.98 o 
   5   4  13        5.85        4.08      7.15 o 
  -5   5  13       60.20       81.78      9.41 o 
  -4   5  13       34.49       47.11     10.45 o 
  -3   5  13       22.08       30.41      6.00 o 
  -2   5  13       56.95       67.08     10.54 o 
  -1   5  13      287.54      268.39      9.93 o 
   0   5  13       60.96       79.49     11.23 o 
   1   5  13      293.85      286.14     21.52 o 
   2   5  13       57.53       58.94      6.20 o 
   3   5  13       22.25       35.57      7.73 o 
   4   5  13       35.56       41.92      8.56 o 
   5   5  13       59.88       67.75     11.96 o 
  -5   6  13       11.54       19.91     10.07 o 
  -4   6  13       13.59       21.95      7.74 o 
  -3   6  13        4.84        3.01      4.99 o 
  -1   6  13      471.89      474.69     23.35 o 
   0   6  13      137.89      173.37     17.04 o 
   1   6  13      471.13      442.18     23.15 o 
   2   6  13       85.12       80.28      9.71 o 
   3   6  13        5.56       14.58      9.06 o 
   4   6  13       12.81        9.24      7.23 o 
   5   6  13       12.31       11.76      9.02 o 
  -4   7  13        9.21      -11.82     11.82 o 
  -2   7  13       46.44       50.53     10.93 o 
  -1   7  13      161.37      170.61     17.63 o 
   0   7  13      133.87      157.80     17.24 o 
   1   7  13      159.65      188.83     19.41 o 
   2   7  13       47.81       52.70     11.92 o 
   3   7  13       53.81       70.53     14.58 o 
   4   7  13        9.10       -5.46      6.89 o 
  -4   8  13       20.94       31.29      9.20 o 
  -3   8  13       68.30       39.50     10.54 o 
  -2   8  13       67.91       70.43     12.71 o 
  -1   8  13       32.59       25.61      9.16 o 
   0   8  13      117.18      119.09     15.37 o 
   1   8  13       30.74       17.53      9.55 o 
   2   8  13       69.34       76.14     14.68 o 
   3   8  13       66.62       90.72     16.45 o 
   4   8  13       19.60       13.49     11.13 o 
  -3   9  13        4.13       12.31      8.08 o 
  -2   9  13       68.51       55.26     12.61 o 
  -1   9  13       34.51       16.75      9.26 o 
   0   9  13       24.16       13.00      9.65 o 
   1   9  13       33.55       31.03     11.52 o 
   2   9  13       68.87       76.04     15.27 o 
   3   9  13        4.48        7.78     10.93 o 
  -3  10  13       21.64       23.44     10.44 o 
  -2  10  13       22.86       13.89      9.65 o 
  -1  10  13        9.38       10.54      9.65 o 
   0  10  13       13.57        5.61      8.47 o 
   1  10  13       10.04        4.33      9.85 o 
   2  10  13       22.45       26.79     12.02 o 
   3  10  13       21.81       21.97     13.10 o 
  -1  11  13       40.06       43.83     12.71 o 
   0  11  13       31.84       33.88     12.61 o 
   1  11  13       39.34       46.79     14.18 o 
   0   0  14      419.50      410.77      9.55 o 
   1   0  14     2200.04     2184.84     18.65 o 
   2   0  14       74.10       75.32      4.45 o 
   3   0  14      449.13      432.40      8.68 o 
   4   0  14       98.74       92.61      9.32 o 
   5   0  14        1.74       -0.25      5.41 o 
   6   0  14       16.73       12.85     10.00 o 
  -6   1  14        0.30       10.32      9.56 o 
  -5   1  14       34.92       46.92     10.08 o 
  -4   1  14      158.17      164.53      7.83 o 
  -3   1  14      310.69      296.27      8.47 o 
  -2   1  14      234.01      239.82      6.50 o 
  -1   1  14      691.87      709.70      9.29 o 
   0   1  14      320.19      350.37      6.60 o 
   1   1  14      693.28      714.94     11.37 o 
   2   1  14      235.25      247.03     11.73 o 
   3   1  14      300.99      265.95     11.56 o 
   4   1  14      159.42      200.89      9.71 o 
   5   1  14       34.97       40.82      9.26 o 
   6   1  14        0.22        4.50      7.11 o 
  -6   2  14       17.98       17.53      9.61 o 
  -5   2  14        5.10       10.43      7.29 o 
  -4   2  14       38.11       40.97      5.05 o 
  -3   2  14       66.80       72.44      8.64 o 
  -2   2  14      652.74      627.84      8.83 o 
  -1   2  14      255.58      265.84      5.90 o 
   0   2  14      571.50      663.11     19.27 o 
   1   2  14      251.46      266.63      7.36 o 
   2   2  14      657.29      630.02     15.98 o 
   3   2  14       67.09       67.41      5.92 o 
   4   2  14       37.10       40.17      6.39 o 
   5   2  14        5.19        2.32      5.30 o 
   6   2  14       17.26        6.29     13.37 o 
  -5   3  14       15.52       19.30      5.49 o 
  -4   3  14        4.26        7.48      5.28 o 
  -3   3  14      121.71      123.17      7.91 o 
  -2   3  14        9.71        9.80      4.51 o 
  -1   3  14      131.60      136.23      4.51 o 
   0   3  14      735.24      725.99     12.22 o 
   1   3  14      126.86      136.68      7.70 o 
   2   3  14        9.21        9.99      3.69 o 
   3   3  14      114.15      119.87      9.57 o 
   4   3  14        5.10        0.09      4.78 o 
   5   3  14       15.34       10.91      7.56 o 
  -5   4  14       84.58       70.57      8.81 o 
  -4   4  14       14.14       13.46      5.65 o 
  -3   4  14       19.26       21.46      4.80 o 
  -2   4  14      107.69      105.88      6.10 o 
  -1   4  14      298.61      307.70      7.41 o 
   0   4  14        1.11        0.51      3.51 o 
   1   4  14      299.33      306.48     12.01 o 
   2   4  14      105.50      102.03     13.86 o 
   3   4  14       20.69       11.65      7.40 o 
   4   4  14       15.12        5.01      6.09 o 
   5   4  14       85.98      108.78     13.17 o 
  -5   5  14       52.95       70.68      9.01 o 
  -4   5  14       48.35       44.13      6.94 o 
  -3   5  14       86.03       90.11      8.07 o 
  -2   5  14       72.60       65.60     10.24 o 
  -1   5  14      150.06      140.90     15.37 o 
   0   5  14      581.76      579.49     25.02 o 
   1   5  14      154.29      163.92     11.42 o 
   2   5  14       73.55       82.16      7.94 o 
   3   5  14       85.71       86.90     10.51 o 
   4   5  14       48.79       34.11      8.47 o 
   5   5  14       54.12       50.79     10.93 o 
  -5   6  14        6.95       13.50     10.02 o 
  -4   6  14        7.41       17.44     12.31 o 
  -3   6  14       21.38       14.99      5.53 o 
  -2   6  14      330.54      318.76     18.22 o 
  -1   6  14      227.24      194.35     18.32 o 
   0   6  14      108.98      105.10     14.18 o 
   1   6  14      225.86      266.45     18.52 o 
   2   6  14      319.04      360.13     22.36 o 
   3   6  14       22.21       23.35      9.95 o 
   4   6  14        7.17        9.87     11.38 o 
   5   6  14        6.57        7.39      8.30 o 
  -4   7  14        4.05      -11.62     11.62 o 
  -3   7  14       44.56       47.28     13.69 o 
  -2   7  14       12.16        9.06      7.39 o 
  -1   7  14      183.27      213.85     20.19 o 
   0   7  14        2.12       -3.74      6.40 o 
   1   7  14      180.98      191.10     19.50 o 
   2   7  14       12.54       17.83      9.65 o 
   3   7  14       41.40       43.93     12.90 o 
   4   7  14        3.84        6.11      9.85 o 
  -4   8  14       13.73        7.48     18.86 o 
  -3   8  14       63.92       67.28     13.00 o 
  -2   8  14       24.88       16.25      8.57 o 
  -1   8  14       82.57       92.89     14.38 o 
   0   8  14        0.87        6.01      6.99 o 
   1   8  14       85.14       66.29     13.59 o 
   2   8  14       24.49       50.33     12.71 o 
   3   8  14       63.24       61.96     14.87 o 
   4   8  14       13.41       -0.69     10.84 o 
  -3   9  14        2.17        7.49      8.57 o 
  -2   9  14       10.64        6.60      8.47 o 
  -1   9  14       46.20       33.79     10.93 o 
   0   9  14       72.99       54.87     13.40 o 
   1   9  14       45.17       59.00     14.18 o 
   2   9  14       10.82        4.53      9.75 o 
   3   9  14        2.30        0.69     10.34 o 
  -2  10  14       29.70       37.83     12.41 o 
  -1  10  14       13.30       19.50     10.54 o 
   0  10  14        0.43        6.80      8.96 o 
   1  10  14       13.60       -6.99      8.27 o 
   2  10  14       30.22       16.06     12.12 o 
  -1  11  14       10.92       18.81     10.64 o 
   0  11  14        0.23       -3.55      9.75 o 
   1  11  14       11.92       12.90     11.82 o 
   1   0  15      262.75      282.00      5.67 o 
   2   0  15     1155.51     1157.55     14.81 o 
   3   0  15      361.32      347.06      8.05 o 
   4   0  15        1.66        0.30      4.97 o 
   5   0  15        3.89       -5.66      9.58 o 
   6   0  15       17.92       18.35     11.13 o 
  -6   1  15        4.53       31.08     12.81 o 
  -5   1  15       37.88       53.67     14.14 o 
  -4   1  15       29.74       18.73      4.47 o 
  -3   1  15       93.00       83.17      5.78 o 
  -2   1  15      315.29      304.49     13.81 o 
  -1   1  15       14.77       17.98      2.68 o 
   0   1  15     1153.06     1244.30     14.50 o 
   1   1  15       16.81       17.78      2.85 o 
   2   1  15      320.63      313.25      7.54 o 
   3   1  15       97.72      105.19      7.45 o 
   4   1  15       32.35       30.83      5.49 o 
   5   1  15       38.05       45.53      8.59 o 
   6   1  15        4.56        9.30     10.53 o 
  -5   2  15       37.22       38.84      5.83 o 
  -4   2  15       13.80        8.92      4.03 o 
  -3   2  15      436.12      432.83      8.89 o 
  -2   2  15       95.69      104.21      5.43 o 
  -1   2  15      843.40      886.00     11.61 o 
   0   2  15        0.18       -2.56      2.56 o 
   1   2  15      849.02      880.76     13.82 o 
   2   2  15       96.64       98.34      6.10 o 
   3   2  15      435.07      427.77     11.25 o 
   4   2  15       12.75       10.57      5.10 o 
   5   2  15       38.63       47.74      6.97 o 
  -5   3  15        6.72       22.34      9.05 o 
  -4   3  15       44.23       48.69      6.95 o 
  -3   3  15       62.20       62.08      7.42 o 
  -2   3  15       21.32       23.03      2.86 o 
  -1   3  15      174.17      183.99      5.50 o 
   0   3  15      418.85      398.80     10.58 o 
   1   3  15      180.99      191.56      8.52 o 
   2   3  15       20.83       23.74      5.06 o 
   3   3  15       65.05       64.85      7.05 o 
   4   3  15       42.00       45.65      8.50 o 
   5   3  15        6.50       14.70      8.52 o 
  -5   4  15        8.41       16.54      9.70 o 
  -4   4  15       63.20       71.81      7.82 o 
  -3   4  15      100.07       99.47     10.98 o 
  -2   4  15      202.24      179.34      6.55 o 
  -1   4  15      451.40      444.82     10.51 o 
   0   4  15       67.84       66.72      6.53 o 
   1   4  15      453.15      467.70     12.77 o 
   2   4  15      206.09      220.34      9.89 o 
   3   4  15       99.10       93.36     16.55 o 
   4   4  15       62.77       56.43      9.36 o 
   5   4  15        8.02        2.48      9.46 o 
  -5   5  15        1.05       -8.39      8.39 o 
  -4   5  15       26.90       25.32      6.17 o 
  -3   5  15       18.06       23.42      4.84 o 
  -2   5  15      185.29      185.58     13.59 o 
  -1   5  15      316.59      334.47     10.20 o 
   0   5  15       92.57       85.30     12.61 o 
   1   5  15      323.60      339.10     11.66 o 
   2   5  15      186.42      176.87      9.85 o 
   3   5  15       20.56       31.57      7.52 o 
   4   5  15       27.02       21.89      7.84 o 
   5   5  15        1.18       -7.31      7.31 o 
  -5   6  15       27.97       19.71     10.40 o 
  -4   6  15       33.55       58.02     14.09 o 
  -3   6  15       81.62       98.60     15.07 o 
  -2   6  15      167.53      178.09     14.87 o 
  -1   6  15      164.18      177.95     10.20 o 
   0   6  15       55.12       62.25     11.72 o 
   1   6  15      162.71      172.28     18.22 o 
   2   6  15      170.87      156.32     18.12 o 
   3   6  15       79.86      115.84     17.04 o 
   4   6  15       33.86       31.02      9.09 o 
   5   6  15       27.36       24.82     10.16 o 
  -4   7  15       30.71       39.70     14.38 o 
  -3   7  15       39.63       27.88     12.51 o 
  -2   7  15       87.97       76.34      9.17 o 
  -1   7  15        7.33       -5.91      6.90 o 
   0   7  15      186.90      181.15     19.41 o 
   1   7  15        7.97        9.26      8.27 o 
   2   7  15       87.27      107.66     16.45 o 
   3   7  15       38.73       55.16     14.38 o 
   4   7  15       31.78       29.16     13.00 o 
  -4   8  15        5.89        2.86      8.67 o 
  -3   8  15        4.09       -3.15      7.09 o 
  -2   8  15      112.36       79.69     14.18 o 
  -1   8  15       84.68       87.67     14.68 o 
   0   8  15       21.25       22.46      9.55 o 
   1   8  15       86.34       76.64     14.58 o 
   2   8  15      113.21      102.25     16.65 o 
   3   8  15        3.52       -3.05      9.75 o 
   4   8  15        6.01       -6.80      9.55 o 
  -3   9  15       22.18       21.47     10.54 o 
  -2   9  15       28.41       36.45     11.03 o 
  -1   9  15       10.27        9.46      8.67 o 
   0   9  15       25.44       22.85     10.24 o 
   1   9  15        9.94       10.24     10.34 o 
   2   9  15       28.51       22.06     12.31 o 
   3   9  15       23.23       40.19     13.89 o 
  -2  10  15       30.98       44.72     13.00 o 
  -1  10  15       17.97       27.88     10.74 o 
   0  10  15        0.53        4.53      8.37 o 
   1  10  15       18.49       22.06     11.82 o 
   2  10  15       30.88       59.50     15.96 o 
   0  11  15        8.88        7.09      9.95 o 
   0   0  16       29.69       26.65      3.96 o 
   1   0  16      310.05      351.09      9.48 o 
   2   0  16       88.81       92.59      5.12 o 
   3   0  16       34.51       39.57      4.20 o 
   4   0  16      109.67       88.51      9.49 o 
   5   0  16        2.99        0.46      5.84 o 
  -5   1  16       39.12       53.11     10.66 o 
  -4   1  16       67.36       66.88      5.87 o 
  -3   1  16      349.49      340.96      9.24 o 
  -2   1  16      203.53      214.65      6.53 o 
  -1   1  16      232.30      218.40      6.15 o 
   0   1  16      151.70      177.27      6.93 o 
   1   1  16      233.34      224.73      6.88 o 
   2   1  16      195.54      204.58      9.30 o 
   3   1  16      353.71      332.40      9.76 o 
   4   1  16       66.76       62.40      6.68 o 
   5   1  16       38.19       38.83     10.29 o 
  -5   2  16        8.84        9.58      5.82 o 
  -4   2  16       73.31       70.47      5.77 o 
  -3   2  16      376.49      351.43      8.16 o 
  -2   2  16      163.30      162.19      5.31 o 
  -1   2  16      124.72      121.74      6.31 o 
   0   2  16       46.79       59.16      5.10 o 
   1   2  16      130.40      117.89      8.11 o 
   2   2  16      162.54      163.80      7.81 o 
   3   2  16      374.12      342.94     12.55 o 
   4   2  16       72.71       54.25      6.97 o 
   5   2  16        8.53       23.19      9.71 o 
  -5   3  16       43.00       48.73      9.05 o 
  -4   3  16        2.59        7.10      5.29 o 
  -3   3  16       45.00       48.39      4.21 o 
  -2   3  16      618.49      598.93      8.88 o 
  -1   3  16       93.02       93.31      3.97 o 
   0   3  16      264.03      286.12      8.54 o 
   1   3  16       97.49      103.02      7.50 o 
   2   3  16      613.39      610.35     13.17 o 
   3   3  16       44.50       39.59      6.15 o 
   4   3  16        2.31        9.71      6.19 o 
   5   3  16       43.37       44.39      9.87 o 
  -5   4  16       13.71        1.57      8.41 o 
  -4   4  16      157.25      175.03     10.69 o 
  -3   4  16        6.35        9.79      4.23 o 
  -2   4  16       42.09       49.39      7.04 o 
  -1   4  16       61.03       60.39      3.13 o 
   0   4  16      251.15      262.09     14.64 o 
   1   4  16       61.59       72.88      8.68 o 
   2   4  16       42.34       34.05      7.00 o 
   3   4  16        6.88        9.39      8.22 o 
   4   4  16      160.99      158.06     13.92 o 
   5   4  16       13.71        9.62      8.39 o 
  -5   5  16       16.21       20.79      9.93 o 
  -4   5  16       40.80       63.98     10.19 o 
  -3   5  16       70.30       59.97      6.15 o 
  -2   5  16      100.77      113.22      9.13 o 
  -1   5  16      239.23      243.30     17.34 o 
   0   5  16       46.86       52.08      7.70 o 
   1   5  16      247.15      256.70     10.84 o 
   2   5  16       97.56       81.26     13.10 o 
   3   5  16       70.83       58.51      9.29 o 
   4   5  16       41.45       50.16      9.62 o 
   5   5  16       15.99       39.03     10.27 o 
  -4   6  16        7.81       12.51     11.92 o 
  -3   6  16       78.91       71.61     13.69 o 
  -2   6  16       30.83       40.41      6.56 o 
  -1   6  16       11.47       11.62      7.68 o 
   0   6  16      133.68      120.57     15.46 o 
   1   6  16       13.11       10.84      7.78 o 
   2   6  16       29.76       21.77      9.16 o 
   3   6  16       78.02       54.67     13.00 o 
   4   6  16        8.55        5.74      8.09 o 
  -2   7  16      190.13      180.36     19.50 o 
  -1   7  16      129.91      131.11     16.65 o 
   0   7  16        0.74       -2.07      7.39 o 
   1   7  16      128.57       91.31     15.17 o 
   2   7  16      182.70      170.41     20.39 o 
   3   7  16        3.19        6.50      9.26 o 
   4   7  16       16.86       16.25     12.02 o 
  -3   8  16       36.81       34.87     11.03 o 
  -2   8  16       25.62       33.49     11.13 o 
  -1   8  16       14.43       25.32     10.44 o 
   0   8  16       94.52      113.48     16.84 o 
   1   8  16       15.07       29.35     11.23 o 
   2   8  16       26.32        5.42      9.55 o 
   3   8  16       36.76       40.88     14.09 o 
  -3   9  16        2.51       -2.76      7.58 o 
  -2   9  16        6.13        5.22      8.67 o 
  -1   9  16       92.18      103.13     16.75 o 
   0   9  16       21.33       43.14     11.92 o 
   1   9  16       93.10       99.49     17.73 o 
   2   9  16        6.21       -9.26      9.26 o 
   3   9  16        2.59        3.35     11.13 o 
  -2  10  16       37.38       29.35     11.52 o 
  -1  10  16        1.07       -1.87      7.98 o 
   0  10  16       10.01       19.80     10.74 o 
   1  10  16        1.39        8.67     10.54 o 
   2  10  16       36.79       41.08     14.18 o 
   1   0  17      128.64      122.10      5.78 o 
   2   0  17      745.42      704.76     11.56 o 
   3   0  17       55.31       56.92      5.36 o 
   4   0  17       14.88       10.97      6.01 o 
   5   0  17        8.32        2.16      7.40 o 
  -5   1  17       21.28       26.36      9.12 o 
  -4   1  17        5.05       10.34      4.49 o 
  -3   1  17       42.16       39.75      4.98 o 
  -2   1  17       84.49       78.91      5.77 o 
  -1   1  17      747.79      777.39     13.45 o 
   0   1  17        5.78        9.24      3.62 o 
   1   1  17      752.01      770.06     12.90 o 
   2   1  17       87.31       96.60      5.43 o 
   3   1  17       45.14       42.25      5.88 o 
   4   1  17        4.61        6.02      4.45 o 
   5   1  17       21.55       17.93      9.85 o 
  -5   2  17       28.91       37.44      5.68 o 
  -4   2  17      161.95      149.94      9.86 o 
  -3   2  17       17.47       14.71      3.28 o 
  -2   2  17      170.92      163.21      5.47 o 
  -1   2  17      215.25      197.90      5.80 o 
   0   2  17      592.38      576.52     11.86 o 
   1   2  17      218.32      202.16      9.55 o 
   2   2  17      170.24      178.05      6.33 o 
   3   2  17       18.13       17.63      5.48 o 
   4   2  17      159.98      142.49      9.93 o 
   5   2  17       28.22       37.89      6.98 o 
  -5   3  17       39.16       43.32      7.65 o 
  -4   3  17        8.24        2.36      5.74 o 
  -3   3  17       90.59       98.19      6.58 o 
  -2   3  17        5.91        7.72      2.19 o 
  -1   3  17      301.82      285.47      6.33 o 
   0   3  17       47.39       53.30      5.15 o 
   1   3  17      304.49      293.78     16.52 o 
   2   3  17        5.28       11.67      5.06 o 
   3   3  17       91.22       88.79      8.17 o 
   4   3  17        8.45        8.89      6.44 o 
   5   3  17       40.44       39.46      9.57 o 
  -5   4  17       40.88       33.53      9.90 o 
  -4   4  17       33.46       40.41      9.19 o 
  -3   4  17      163.58      162.79     15.92 o 
  -2   4  17      130.47      132.25      9.55 o 
  -1   4  17       68.99       58.40      5.26 o 
   0   4  17      132.01      130.26      8.64 o 
   1   4  17       64.63       58.37     11.88 o 
   2   4  17      132.92      123.68     11.06 o 
   3   4  17      164.96      142.79     12.57 o 
   4   4  17       32.64       27.81      9.55 o 
   5   4  17       41.00       50.82     10.79 o 
  -5   5  17       25.05       41.84     10.51 o 
  -4   5  17        9.86       27.71      9.36 o 
  -3   5  17       15.27       25.01      7.69 o 
  -2   5  17      192.73      176.78     10.65 o 
  -1   5  17       17.88       20.81      3.00 o 
   0   5  17        5.11        6.96      5.12 o 
   1   5  17       18.22        6.94      6.27 o 
   2   5  17      201.29      193.95     19.41 o 
   3   5  17       14.68       14.78      9.26 o 
   4   5  17       10.19       12.64     15.37 o 
   5   5  17       24.99       14.52     11.08 o 
  -4   6  17       82.50      109.14     17.14 o 
  -3   6  17        6.50        1.97      8.27 o 
  -2   6  17       82.10      114.36     15.86 o 
  -1   6  17       60.94       54.47     11.52 o 
   0   6  17      298.60      271.38     19.90 o 
   1   6  17       58.30       62.84     12.51 o 
   2   6  17       81.98      104.71     15.96 o 
   3   6  17        5.83       18.91     10.15 o 
   4   6  17       84.75       90.36     12.83 o 
  -2   7  17       46.78       55.16     12.61 o 
  -1   7  17       34.53       49.35     11.62 o 
   0   7  17        1.11       -5.71      6.30 o 
   1   7  17       31.62       13.49      9.26 o 
   2   7  17       46.55       85.40     15.66 o 
   3   7  17       52.18       57.23     14.68 o 
   4   7  17        4.10        0.49     10.44 o 
  -3   8  17       20.75       14.68      9.16 o 
  -2   8  17        8.32       30.04     11.23 o 
  -1   8  17       21.14       40.39     11.43 o 
   0   8  17      100.73       69.25     14.38 o 
   1   8  17       22.95       21.57     10.93 o 
   2   8  17        8.03       18.52     10.34 o 
   3   8  17       21.24       38.91     13.49 o 
  -3   9  17        7.26       -3.15      8.08 o 
  -2   9  17       45.66       54.87     13.79 o 
  -1   9  17        3.20       13.49      8.96 o 
   0   9  17        0.26       -0.30      8.27 o 
   1   9  17        3.32        1.18      9.55 o 
   2   9  17       45.24       34.38     14.48 o 
   3   9  17        7.06       -0.20     10.93 o 
  -1  10  17        0.54       -5.42      8.67 o 
   0  10  17        0.08        3.84      9.75 o 
   1  10  17        0.53       -9.65      9.65 o 
   0   0  18      258.90      265.36      8.82 o 
   1   0  18       11.18       18.55      3.38 o 
   2   0  18       64.43       69.87      6.57 o 
   3   0  18      500.08      480.67     14.09 o 
   4   0  18      133.42      157.60     11.83 o 
   5   0  18       34.11       24.91     10.39 o 
  -5   1  18       11.95        5.65     15.32 o 
  -4   1  18       25.32       26.12      4.92 o 
  -3   1  18       97.35       99.45      6.40 o 
  -2   1  18      248.48      219.27      7.04 o 
  -1   1  18      222.72      214.92      6.22 o 
   0   1  18      482.76      477.05     10.29 o 
   1   1  18      217.04      206.41      7.25 o 
   2   1  18      252.11      248.28      8.11 o 
   3   1  18       97.23       99.23     11.28 o 
   4   1  18       26.84       30.19      7.44 o 
   5   1  18       11.47       19.85      8.02 o 
  -5   2  18       21.38       21.44      5.45 o 
  -4   2  18       76.91       66.15      8.56 o 
  -3   2  18      203.59      188.36     11.43 o 
  -2   2  18      744.71      745.44     12.20 o 
  -1   2  18       44.16       50.07      4.82 o 
   0   2  18        6.29       15.00      4.09 o 
   1   2  18       46.29       48.48      5.03 o 
   2   2  18      760.72      766.25     12.05 o 
   3   2  18      202.28      227.74     12.47 o 
   4   2  18       76.61       75.27      7.99 o 
   5   2  18       20.54        6.22      6.04 o 
  -5   3  18       31.64       36.39     22.85 o 
  -4   3  18       35.20       53.89      7.22 o 
  -3   3  18      199.79      187.49      9.19 o 
  -2   3  18       95.98       81.35      4.99 o 
  -1   3  18       32.62       20.53      4.54 o 
   0   3  18        2.57        0.54      3.51 o 
   1   3  18       31.47       31.40      5.69 o 
   2   3  18       95.41       95.10      9.69 o 
   3   3  18      198.34      204.35     14.12 o 
   4   3  18       35.86       43.81     20.14 o 
   5   3  18       30.62       41.14     10.13 o 
  -5   4  18       11.78       12.76      8.92 o 
  -4   4  18       84.82       89.04     13.45 o 
  -3   4  18       54.27       58.63      8.60 o 
  -2   4  18       83.44       70.61      7.61 o 
  -1   4  18       72.28       86.56      5.81 o 
   0   4  18      149.24      155.93      9.54 o 
   1   4  18       75.35       81.89      7.65 o 
   2   4  18       83.01       54.08     11.03 o 
   3   4  18       55.41       38.85      8.45 o 
   4   4  18       85.15       86.32     11.66 o 
   5   4  18       12.42       28.47      9.61 o 
  -4   5  18       24.40       45.52      9.63 o 
  -3   5  18       15.40       30.04     14.33 o 
  -2   5  18       66.25       71.48     18.62 o 
  -1   5  18       25.12       28.24      7.98 o 
   0   5  18      160.33      199.67     19.50 o 
   1   5  18       25.68       23.25      8.87 o 
   2   5  18       67.29       67.08     12.61 o 
   3   5  18       15.48       17.83      9.36 o 
   4   5  18       23.13       28.45      9.41 o 
  -2   6  18       94.10       96.93     15.17 o 
  -1   6  18       74.37       91.90     14.48 o 
   0   6  18      463.22      398.64     24.13 o 
   1   6  18       73.77      110.13     15.56 o 
   2   6  18       94.38      112.00     16.55 o 
   3   6  18       21.90       19.90     10.64 o 
   4   6  18       13.77       22.46     11.82 o 
  -3   7  18       42.17       47.97     11.62 o 
  -2   7  18       21.97       24.03     10.24 o 
  -1   7  18      136.48      146.87     18.42 o 
   0   7  18       46.30       46.89     12.02 o 
   1   7  18      136.44      139.68     18.81 o 
   2   7  18       21.01       37.53     12.41 o 
   3   7  18       42.65       72.01     15.96 o 
   4   7  18        0.30        1.28     11.33 o 
  -3   8  18       23.21       26.89     10.74 o 
  -2   8  18       34.81       27.88     10.64 o 
  -1   8  18      100.24       97.62     16.45 o 
   0   8  18       11.19       19.50     10.34 o 
   1   8  18      100.62      105.00     17.53 o 
   2   8  18       34.82       49.35     14.48 o 
   3   8  18       23.56       26.40     13.59 o 
  -2   9  18       23.37       25.61     11.62 o 
  -1   9  18       25.89       25.71     11.43 o 
   0   9  18       65.51       66.49     15.07 o 
   1   9  18       25.73       22.66     11.52 o 
   2   9  18       23.56       19.90     13.49 o 
  -1  10  18       15.31       13.30     10.24 o 
   0  10  18        2.48       16.25     10.64 o 
   1  10  18       15.04        9.46     11.23 o 
   1   0  19      251.83      235.72      6.51 o 
   2   0  19      241.53      259.83      7.66 o 
   3   0  19      115.37      113.95      6.52 o 
   4   0  19        0.43        5.09      5.61 o 
   5   0  19       14.23       20.89      9.88 o 
  -5   1  19       10.11       12.44      9.70 o 
  -4   1  19       55.74       53.04      5.83 o 
  -3   1  19       71.10       89.48      6.94 o 
  -2   1  19       85.03       83.05      6.06 o 
  -1   1  19      107.63      116.15      5.34 o 
   0   1  19      822.61      849.38     13.80 o 
   1   1  19      106.73      114.87      7.98 o 
   2   1  19       85.85       94.11      5.74 o 
   3   1  19       72.85       79.43      5.52 o 
   4   1  19       56.47       61.58      7.03 o 
   5   1  19       10.45       14.14      7.84 o 
  -5   2  19       12.17       14.90      5.81 o 
  -4   2  19       14.96       13.44      5.75 o 
  -3   2  19       15.78       20.99      3.65 o 
  -2   2  19       75.25       68.59      4.31 o 
  -1   2  19      432.57      422.40     10.43 o 
   0   2  19        8.24        7.54      4.08 o 
   1   2  19      444.29      452.96     10.98 o 
   2   2  19       76.66       69.66      5.39 o 
   3   2  19       17.88       18.88      5.54 o 
   4   2  19       15.53       19.59      6.81 o 
   5   2  19       12.78       14.57      7.26 o 
  -5   3  19        4.29       12.71      8.60 o 
  -4   3  19       87.13       75.96     10.55 o 
  -3   3  19        1.96        7.41      3.72 o 
  -2   3  19       89.97       97.18      5.43 o 
  -1   3  19      361.48      347.49     10.60 o 
   0   3  19      105.57      109.49      6.97 o 
   1   3  19      359.37      346.08     10.78 o 
   2   3  19       89.54      134.46     15.07 o 
   3   3  19        1.69        4.36      5.91 o 
   4   3  19       87.08       86.68     10.91 o 
   5   3  19        4.27       19.55      8.87 o 
  -5   4  19       11.72       27.09      9.57 o 
  -4   4  19        9.02       29.05      8.31 o 
  -3   4  19        7.04       13.96      7.26 o 
  -2   4  19       74.84       67.73      7.61 o 
  -1   4  19       11.13        5.29      3.66 o 
   0   4  19        5.71        5.39      4.85 o 
   1   4  19       10.58       15.53      6.07 o 
   2   4  19       74.15       85.60     13.40 o 
   3   4  19        6.45        8.07      9.01 o 
   4   4  19        8.70       17.27      7.66 o 
   5   4  19       11.48        8.13     10.54 o 
  -4   5  19       12.50       24.92      9.08 o 
  -3   5  19       57.66       57.98      8.86 o 
  -1   5  19      246.31      237.49     15.22 o 
   0   5  19       13.37       22.46      8.67 o 
   1   5  19      244.25      287.04     20.09 o 
   2   5  19      151.87      148.44     18.03 o 
   3   5  19       56.29       72.99     14.97 o 
   4   5  19       13.34       23.86      8.35 o 
  -2   6  19       17.74       17.34      9.46 o 
  -1   6  19       78.59       61.37     13.10 o 
   0   6  19       54.20       52.90     12.51 o 
   1   6  19       76.44       57.72     12.21 o 
   2   6  19       17.14       13.59      9.85 o 
   3   6  19       45.94       63.63     14.97 o 
   4   6  19        5.70        2.76      9.85 o 
  -3   7  19        8.52       -0.59      7.68 o 
  -2   7  19       27.09       28.17     10.44 o 
  -1   7  19       90.03      122.54     17.34 o 
   0   7  19      278.03      336.39     24.03 o 
   1   7  19       90.60       75.95     15.17 o 
   2   7  19       27.05       24.92     11.23 o 
   3   7  19        8.39       11.03     10.44 o 
  -3   8  19       24.22       29.45     11.23 o 
  -2   8  19       93.28      101.56     17.14 o 
  -1   8  19        4.63       -0.39      7.78 o 
   0   8  19        3.09        4.83      8.27 o 
   1   8  19        4.43        3.94      9.65 o 
   2   8  19       93.91      102.74     18.72 o 
   3   8  19       23.95       16.84     11.92 o 
  -2   9  19        7.39       14.97      9.46 o 
  -1   9  19       72.25       75.65     16.35 o 
   0   9  19        3.84        5.02      9.85 o 
   1   9  19       71.59       80.18     17.14 o 
   2   9  19        7.53       17.34     12.31 o 
   0  10  19       13.76       -0.59      9.75 o 
   0   0  20      364.60      356.08     30.63 o 
   1   0  20       94.96       99.99      5.97 o 
   2   0  20        3.48       -1.20      3.07 o 
   3   0  20       93.35       91.30      6.24 o 
   4   0  20       60.70       63.64      8.59 o 
   5   0  20        0.07        2.81     13.10 o 
  -5   1  20        8.04       31.40     11.03 o 
  -4   1  20       58.15       44.56      6.88 o 
  -3   1  20        8.44        4.89      4.16 o 
  -2   1  20       61.61       72.79      5.24 o 
  -1   1  20       95.27      110.93      5.27 o 
   0   1  20      117.36      153.85     10.22 o 
   1   1  20       96.17      114.82      6.34 o 
   2   1  20       64.23       62.89      5.15 o 
   3   1  20        9.29       13.60      3.84 o 
   4   1  20       59.54       50.94      6.66 o 
   5   1  20        7.94       12.25      7.88 o 
  -5   2  20       53.28       60.70      8.40 o 
  -4   2  20       23.79       16.24     14.18 o 
  -3   2  20      105.00      116.05      5.96 o 
  -2   2  20       11.98       11.36      2.87 o 
  -1   2  20      117.80      104.12      6.48 o 
   0   2  20        1.05        3.61      3.94 o 
   1   2  20      121.25      108.47      6.93 o 
   2   2  20       13.51        8.93      5.16 o 
   3   2  20      107.18      100.65     10.44 o 
   4   2  20       23.59       16.88      9.85 o 
   5   2  20       52.97       54.41      7.77 o 
  -5   3  20        0.33       13.32     13.59 o 
  -4   3  20       39.73       52.84      9.46 o 
  -3   3  20       55.23       50.07      8.20 o 
  -2   3  20      215.88      212.02      7.13 o 
  -1   3  20       30.84       40.83      4.75 o 
   0   3  20      127.25      124.42      7.45 o 
   1   3  20       33.15       34.47      4.77 o 
   2   3  20      223.48      249.31     17.93 o 
   3   3  20       53.56       59.77      9.16 o 
   4   3  20       40.06       40.51      8.90 o 
   5   3  20        0.25        1.33      7.98 o 
  -4   4  20       84.09       91.60     22.31 o 
  -3   4  20       31.30       26.89      7.42 o 
  -2   4  20       18.10       22.16     11.92 o 
  -1   4  20       99.47       91.51      6.46 o 
   0   4  20      242.39      240.90     11.32 o 
   1   4  20      101.00       90.23     13.79 o 
   2   4  20       18.51       17.14      9.06 o 
   3   4  20       31.55       46.39     11.82 o 
   4   4  20       84.54       94.77     12.17 o 
  -4   5  20        7.05       15.46     13.20 o 
  -1   5  20      130.74      104.71     15.07 o 
   0   5  20      264.35      265.96     19.80 o 
   1   5  20      130.94      108.35     15.96 o 
   2   5  20       39.80       54.87     12.51 o 
   3   5  20       19.30       42.75     12.90 o 
   4   5  20        6.73       -0.49      7.12 o 
  -2   6  20       14.87       15.27      9.16 o 
  -1   6  20       96.17       74.57     14.68 o 
   0   6  20        1.96       -0.39      7.78 o 
   1   6  20      100.02      124.31     17.04 o 
   2   6  20       14.50       23.64     10.74 o 
   3   6  20      133.98      112.49     18.91 o 
   4   6  20       14.14       25.81     12.51 o 
  -3   7  20        4.40        2.27      8.47 o 
  -2   7  20       63.10       47.38     12.90 o 
  -1   7  20       73.01       61.07     14.09 o 
   0   7  20        0.35        1.28      7.88 o 
   1   7  20       72.65       69.74     14.97 o 
   2   7  20       65.55       59.40     14.68 o 
   3   7  20        4.12        8.27     10.24 o 
  -3   8  20       35.70       21.57     11.43 o 
  -2   8  20       10.84        9.16      9.85 o 
  -1   8  20       38.45       50.43     13.40 o 
   0   8  20      100.15       79.59     15.66 o 
   1   8  20       37.89       44.72     14.09 o 
   2   8  20       10.29        2.27     10.54 o 
   3   8  20       36.43       54.87     16.25 o 
  -2   9  20       14.06       19.60     11.43 o 
  -1   9  20       27.60       46.30     13.30 o 
   0   9  20       74.74       90.03     17.53 o 
   1   9  20       28.58       42.16     14.18 o 
   2   9  20       13.98       16.84     13.49 o 
   1   0  21      140.29      145.01      6.98 o 
   2   0  21        1.44        0.72      2.92 o 
   3   0  21       70.39       71.06      8.40 o 
   4   0  21        5.36       10.83      6.22 o 
   5   0  21        0.66       -6.14      8.50 o 
  -5   1  21       18.09       31.91     14.09 o 
  -4   1  21       34.81       31.67      6.60 o 
  -3   1  21       91.52       91.12      7.45 o 
  -2   1  21       85.36       75.68      6.63 o 
  -1   1  21       73.21       60.38      5.80 o 
   0   1  21        0.90        3.86      3.10 o 
   1   1  21       77.31       67.55      5.85 o 
   2   1  21       84.53       91.63      7.29 o 
   3   1  21       88.69       89.88      6.00 o 
   4   1  21       35.10       33.90      6.30 o 
   5   1  21       18.37       28.17     14.38 o 
  -5   2  21       13.12       23.28      7.78 o 
  -4   2  21      124.89      115.20     11.35 o 
  -3   2  21       43.70       41.64      8.11 o 
  -2   2  21       30.70       35.24      6.38 o 
  -1   2  21       51.96       57.80     10.48 o 
   0   2  21       74.24       76.12      6.40 o 
   1   2  21       51.43       54.50      5.77 o 
   2   2  21       30.39       35.61      6.10 o 
   3   2  21       44.16       33.54      7.36 o 
   4   2  21      124.54      133.53     12.72 o 
   5   2  21       13.32       29.73      7.23 o 
  -4   3  21        0.28        1.71      7.50 o 
  -3   3  21       58.53       52.49      7.61 o 
  -2   3  21      173.28      169.88      9.00 o 
  -1   3  21       11.90       15.40      3.95 o 
   0   3  21      126.91      128.34     10.14 o 
   1   3  21       11.93       17.55      5.40 o 
   2   3  21      171.86      161.15     17.04 o 
   3   3  21       59.78       61.84      9.43 o 
   4   3  21        0.32        3.75      6.48 o 
  -4   4  21        2.64        5.42     13.00 o 
  -3   4  21      157.31      165.39     19.60 o 
  -2   4  21       19.78       25.41     12.31 o 
  -1   4  21      131.00      130.29      7.35 o 
   0   4  21        0.15       -3.15      6.01 o 
   1   4  21      134.06      138.20     16.55 o 
   2   4  21       18.90        9.65      8.18 o 
   3   4  21      155.36      197.60     21.18 o 
   4   4  21        2.68       13.35      7.66 o 
  -4   5  21       17.49       10.34     14.28 o 
  -1   5  21       82.07       94.07     15.17 o 
   0   5  21       91.34       85.11     14.28 o 
   1   5  21       81.53       63.83     13.20 o 
   2   5  21       99.55      119.88     17.24 o 
   3   5  21       42.36       36.64     13.00 o 
   4   5  21       17.18       15.76     12.12 o 
  -2   6  21       10.04       18.03      9.26 o 
  -1   6  21        0.27       -5.81      5.81 o 
   0   6  21       12.16       12.90      8.87 o 
   1   6  21        0.44       -6.50      6.50 o 
   2   6  21        9.90       11.03      9.26 o 
   3   6  21       19.36       35.95     13.20 o 
  -3   7  21       17.81       18.52     10.93 o 
  -2   7  21       40.95       35.95     11.72 o 
  -1   7  21       76.58       66.19     14.87 o 
   0   7  21        2.17       -4.83      7.58 o 
   1   7  21       76.88      105.00     17.73 o 
   2   7  21       40.20       40.78     13.40 o 
   3   7  21       16.63        7.78     11.52 o 
  -2   8  21        5.41       -3.05      9.26 o 
  -1   8  21       98.01      130.42     19.80 o 
   0   8  21       30.77       21.77     11.62 o 
   1   8  21       98.69      128.45     19.90 o 
   2   8  21        5.18       -3.55     10.05 o 
  -1   9  21        5.80        6.60      9.85 o 
   0   9  21        2.54       -5.71      8.47 o 
   1   9  21        5.96        4.14     10.34 o 
   0   0  22       75.67      101.06     14.97 o 
   1   0  22      150.43      165.11      8.34 o 
   2   0  22       68.72       80.56     10.90 o 
   3   0  22        1.59        3.39      3.91 o 
   4   0  22        0.55        6.63      6.20 o 
  -4   1  22       20.43       16.53      7.30 o 
  -3   1  22       82.85       78.48      7.26 o 
  -2   1  22       47.77       61.48      6.29 o 
  -1   1  22      233.97      221.61     10.07 o 
   0   1  22      416.33      425.81     11.60 o 
   1   1  22      235.25      250.39     11.67 o 
   2   1  22       46.25       45.99      6.12 o 
   3   1  22       83.39       82.19      6.66 o 
   4   1  22       18.72       17.11      5.71 o 
  -4   2  22        2.35        3.36     14.23 o 
  -3   2  22       64.14       67.02      9.27 o 
  -2   2  22       12.58       14.93      4.41 o 
  -1   2  22      115.73      113.88      8.12 o 
   0   2  22        8.11        8.00      4.58 o 
   1   2  22      116.68      118.23      8.41 o 
   2   2  22       10.60       11.34      4.77 o 
   3   2  22       62.31       70.40      9.59 o 
   4   2  22        2.13        5.29      6.90 o 
  -4   3  22       28.10       41.40     13.05 o 
  -3   3  22      134.17      129.92      9.64 o 
  -2   3  22       46.69       28.41      8.49 o 
  -1   3  22       13.97       10.85      3.90 o 
   0   3  22       50.54       56.38      6.90 o 
   1   3  22       15.39        8.93      5.33 o 
   2   3  22       47.54       41.47     10.54 o 
   3   3  22      136.42      156.82     17.93 o 
   4   3  22       29.13       36.24      8.93 o 
  -4   4  22       45.38       46.10     15.76 o 
  -3   4  22        6.59        6.90     12.31 o 
  -2   4  22        3.52        0.39     11.52 o 
  -1   4  22       62.30       59.35     12.51 o 
   0   4  22       15.65        8.57      7.98 o 
   1   4  22       65.56       48.66     11.43 o 
   2   4  22        3.27        0.79      7.29 o 
   3   4  22        6.70       10.24      8.67 o 
   4   4  22       45.50       46.09     10.43 o 
  -4   5  22       54.02       61.17     17.93 o 
  -1   5  22       71.43       68.36     13.99 o 
   0   5  22      163.32      179.57     20.29 o 
   1   5  22       73.09       80.08     14.68 o 
   2   5  22       44.54       27.68     11.72 o 
   3   5  22       27.91       19.11     11.13 o 
   4   5  22       54.25       61.66     14.58 o 
  -2   6  22       72.91       86.58     16.25 o 
  -1   6  22        4.36        1.08      8.08 o 
   0   6  22        2.03        1.77      8.18 o 
   1   6  22        5.05        5.81      8.67 o 
   2   6  22       72.47       84.12     16.35 o 
   3   6  22       59.76       67.57     15.66 o 
  -3   7  22       37.82       27.29     11.92 o 
  -2   7  22       35.79       50.43     13.59 o 
  -1   7  22       56.55       55.36     14.09 o 
   0   7  22       67.07       59.50     14.48 o 
   1   7  22       57.19       54.47     14.09 o 
   2   7  22       34.24       34.18     13.40 o 
   3   7  22       38.26       57.43     16.65 o 
  -2   8  22        9.10       19.31     11.03 o 
  -1   8  22       12.89       13.10     10.93 o 
   0   8  22       22.89       35.95     13.00 o 
   1   8  22       12.68       20.59     11.43 o 
   2   8  22        9.23        1.38     10.54 o 
   0   9  22       53.32       46.59     14.97 o 
   1   0  23       36.55       44.92      6.36 o 
   2   0  23      173.17      172.44      9.50 o 
   3   0  23       25.68       18.67      5.31 o 
   4   0  23        0.62        7.39     10.74 o 
  -4   1  23       50.38       38.91      8.68 o 
  -3   1  23        1.11        3.69      4.56 o 
  -2   1  23       19.84       24.22      5.55 o 
  -1   1  23      165.20      152.43     10.02 o 
   0   1  23       46.81       56.24      6.97 o 
   1   1  23      163.40      154.39      9.66 o 
   2   1  23       20.43       16.74      5.82 o 
   3   1  23        1.23        8.17      4.28 o 
   4   1  23       49.42       45.88      6.86 o 
  -4   2  23       56.08       47.47      9.08 o 
  -3   2  23       57.41       62.76      9.24 o 
  -2   2  23       50.02       50.15      6.25 o 
  -1   2  23       57.16       53.23      6.37 o 
   0   2  23        2.96        3.99      4.89 o 
   1   2  23       59.06       56.46      7.90 o 
   2   2  23       49.30       43.09      6.58 o 
   3   2  23       58.93       50.63     11.52 o 
   4   2  23       56.83       39.76      9.48 o 
  -4   3  23       35.39       39.89     13.69 o 
  -3   3  23       61.86       44.62     14.68 o 
  -2   3  23       49.82       45.56      9.57 o 
  -1   3  23       32.15       29.39      5.29 o 
   0   3  23        1.20        6.45      5.46 o 
   1   3  23       33.60       31.74      6.41 o 
   2   3  23       50.39       45.02     10.74 o 
   3   3  23       61.40       74.07     13.99 o 
   4   3  23       34.35       24.92     13.79 o 
  -4   4  23        1.23       -1.18     13.20 o 
  -3   4  23       17.01       24.72     14.58 o 
  -1   4  23       29.22       26.98      5.34 o 
   0   4  23       22.48       23.05      9.55 o 
   1   4  23       28.49       25.02      9.85 o 
   2   4  23       86.55       91.12     14.87 o 
   3   4  23       17.29       19.31     10.34 o 
   4   4  23        1.19        3.64      9.55 o 
  -1   5  23       23.38       34.38     11.72 o 
   0   5  23        1.39       -6.11      6.11 o 
   1   5  23       22.68       23.74      9.85 o 
   2   5  23       28.26       28.57     11.13 o 
   3   5  23       46.13       34.67     12.21 o 
  -2   6  23       38.44       35.66     11.52 o 
  -1   6  23       22.59       20.49     11.13 o 
   0   6  23      130.56      129.63     18.91 o 
   1   6  23       22.82       22.36     10.54 o 
   2   6  23       37.95       40.29     12.41 o 
   3   6  23       35.28       44.82     14.58 o 
  -2   7  23        7.24       10.24      9.95 o 
  -1   7  23       40.70       45.11     14.38 o 
   0   7  23      333.46      422.28     28.96 o 
   1   7  23       41.33       21.38     11.82 o 
   2   7  23        7.35       12.02     11.82 o 
  -1   8  23       25.18        5.61     11.23 o 
   0   8  23        4.50        8.08     10.74 o 
   1   8  23       24.75       22.36     12.21 o 
   0   0  24      126.85       99.00     15.96 o 
   1   0  24       55.96       60.81      8.62 o 
   2   0  24        0.11        0.30      6.06 o 
   3   0  24      133.97      118.64      8.66 o 
   4   0  24        6.30        9.46     11.52 o 
  -4   1  24        2.89        9.88      7.43 o 
  -3   1  24       36.96       33.88     12.02 o 
  -2   1  24       73.39       57.62      6.93 o 
  -1   1  24      105.64      116.00      8.72 o 
   0   1  24      190.96      204.66     11.22 o 
   1   1  24      107.04      118.20      9.02 o 
   2   1  24       71.84       60.29      8.19 o 
   3   1  24       35.27       39.68      5.77 o 
   4   1  24        3.12        1.30     15.02 o 
  -4   2  24        8.69       19.11     12.51 o 
  -3   2  24       26.79       33.98     13.30 o 
  -2   2  24       10.30        9.82      6.74 o 
  -1   2  24       87.12       71.39      7.17 o 
   0   2  24       16.38       24.92      5.83 o 
   1   2  24       83.68       82.63      9.21 o 
   2   2  24       11.28       14.76      5.57 o 
   3   2  24       26.65       36.54     10.74 o 
   4   2  24        8.68        3.49      7.33 o 
  -4   3  24       10.65       25.71     13.89 o 
  -3   3  24       29.04       32.21     13.89 o 
  -2   3  24      145.30      146.29     19.55 o 
  -1   3  24       51.27       60.13      6.56 o 
   0   3  24        9.28        2.19      5.71 o 
   1   3  24       52.92       65.28     17.83 o 
   2   3  24      146.48      124.21     16.35 o 
   3   3  24       29.07       35.76     11.13 o 
   4   3  24       10.07       19.32     11.18 o 
  -3   4  24       19.80       15.27     13.40 o 
  -1   4  24       20.07       23.84      9.75 o 
   0   4  24       27.83       15.96      9.46 o 
   1   4  24       18.98       13.00      8.87 o 
   2   4  24        8.10        9.26      7.88 o 
   3   4  24       20.38       18.22      9.36 o 
   0   5  24       87.80       95.15     16.45 o 
   1   5  24       72.09       76.14     15.27 o 
   2   5  24       24.82       34.97     12.21 o 
   3   5  24       19.86       19.01     11.92 o 
  -2   6  24       49.59       67.08     15.27 o 
  -1   6  24       74.17       56.74     15.27 o 
   0   6  24       22.20       17.63     10.74 o 
   1   6  24       72.74       67.67     14.68 o 
   2   6  24       49.91       57.72     14.28 o 
   3   6  24       46.35       53.49     15.66 o 
  -2   7  24       76.36      106.48     19.01 o 
  -1   7  24        5.03        7.09      9.55 o 
   0   7  24       16.12        5.42      9.75 o 
   1   7  24        4.86       13.10     10.54 o 
   2   7  24       77.34      100.57     18.91 o 
  -1   8  24       19.57       20.29     11.92 o 
   0   8  24       39.48       39.50     14.28 o 
   1   8  24       19.61        0.39     11.13 o 
   1   0  25       57.08       55.86      7.12 o 
   2   0  25        3.70        1.17      5.14 o 
   3   0  25        6.76        7.30      5.26 o 
   4   0  25       43.29       21.28     13.40 o 
  -4   1  25        3.52       -1.77     10.05 o 
  -3   1  25        6.27       11.82     11.03 o 
  -2   1  25       82.64       74.02      8.90 o 
  -1   1  25       44.85       54.46      6.90 o 
   0   1  25        0.85        7.30      5.07 o 
   1   1  25       43.13       47.45      9.21 o 
   2   1  25       84.32       80.48      8.95 o 
   3   1  25        6.22        4.82      5.34 o 
   4   1  25        3.62        7.39     11.33 o 
  -4   2  25       55.39       56.74     14.09 o 
  -3   2  25        3.25      -10.54     11.23 o 
  -2   2  25        7.50       11.88      5.22 o 
  -1   2  25       11.46       11.33      4.98 o 
   0   2  25       59.20       65.74     18.17 o 
   1   2  25       11.28        1.56      5.59 o 
   2   2  25        7.57        4.79      5.08 o 
   3   2  25        3.36        9.65      8.96 o 
   4   2  25       55.18       47.97     10.08 o 
  -3   3  25       17.93       25.51     13.79 o 
  -2   3  25       60.02       59.78     10.69 o 
  -1   3  25      142.58      120.83     16.89 o 
   0   3  25       48.56       39.96      8.57 o 
   1   3  25      144.85      143.15     10.67 o 
   2   3  25       60.14       84.02     13.99 o 
   3   3  25       18.03       11.62      9.65 o 
  -3   4  25       24.37       -4.14     13.89 o 
  -1   4  25       13.25        5.22      8.47 o 
   0   4  25       39.52       36.64     11.72 o 
   1   4  25       13.38       20.69      9.46 o 
   2   4  25        7.56       10.74      8.87 o 
   3   4  25       23.63       28.76     11.33 o 
  -2   5  25      105.97       90.72     16.94 o 
  -1   5  25        2.59       -1.08      7.88 o 
   0   5  25      124.46      152.68     20.39 o 
   1   5  25        2.33       -3.74      7.49 o 
   2   5  25      104.76      130.61     18.72 o 
   3   5  25       50.28       34.97     13.00 o 
  -2   6  25       17.96       27.58     12.12 o 
  -1   6  25       30.36       45.90     13.69 o 
   0   6  25       14.06       30.14     11.03 o 
   1   6  25       31.45       21.08     11.13 o 
   2   6  25       17.86       22.16     11.72 o 
  -1   7  25       69.76       46.00     14.58 o 
   0   7  25        2.06       11.13     10.74 o 
   1   7  25       70.46       61.37     16.25 o 
   0   0  26      192.64      188.38     13.45 o 
   1   0  26        7.07        4.85      5.34 o 
   2   0  26       18.79       18.25      6.50 o 
   3   0  26        0.11       -1.26      5.79 o 
  -3   1  26       24.71       18.91     12.21 o 
  -2   1  26       20.45       14.96      6.62 o 
  -1   1  26       59.94       50.23      7.05 o 
   0   1  26       11.03       12.66      5.77 o 
   1   1  26       60.22       63.36     19.41 o 
   2   1  26       19.53       14.52      6.34 o 
   3   1  26       23.67       27.88     14.14 o 
  -3   2  26       17.61        2.36     12.51 o 
  -2   2  26      170.24      162.44     14.31 o 
  -1   2  26       11.15       15.10      7.38 o 
   0   2  26       11.39        0.20     10.44 o 
   1   2  26       10.54        3.47      6.08 o 
   2   2  26      168.41      171.72     11.19 o 
   3   2  26       16.80       24.82     10.34 o 
  -3   3  26       25.55       14.78     14.18 o 
  -2   3  26       47.73       42.63     10.40 o 
  -1   3  26       77.78       85.39      7.56 o 
   0   3  26        2.20       -0.93      5.63 o 
   1   3  26       76.45       98.72     16.99 o 
   2   3  26       48.47       28.57     10.34 o 
   3   3  26       24.69       20.69     10.05 o 
  -1   4  26       39.49       39.20     11.23 o 
   0   4  26       30.20       33.10     11.23 o 
   1   4  26       38.23       26.20     11.03 o 
   2   4  26        5.10        4.33      8.57 o 
   3   4  26        2.00       -3.55      8.87 o 
  -2   5  26        4.63        5.02     10.15 o 
  -1   5  26       26.73       27.58     11.33 o 
   0   5  26        6.32       21.28     10.54 o 
   1   5  26       27.28       29.06     12.31 o 
   2   5  26        4.56       10.93      9.26 o 
  -2   6  26       56.42       61.66     15.37 o 
  -1   6  26       21.94       17.14     12.12 o 
   0   6  26        5.42        2.56      9.36 o 
   1   6  26       20.71       17.34     11.43 o 
   2   6  26       55.80       69.25     16.15 o 
  -1   7  26        8.21        6.90     10.54 o 
   0   7  26        0.12        4.24      9.36 o 
   1   7  26        8.22       14.28     12.02 o 
   1   0  27       14.20       13.28      6.54 o 
   2   0  27      128.58      149.09     12.01 o 
   3   0  27       53.64       37.83     12.31 o 
  -3   1  27       26.18       37.83     13.40 o 
  -2   1  27        0.41       -0.80      6.25 o 
  -1   1  27       60.38       61.15      7.71 o 
   0   1  27      169.52      164.44     11.15 o 
   1   1  27       61.18       43.63      8.23 o 
   2   1  27        0.42        1.03      6.75 o 
   3   1  27       25.86       34.18     11.03 o 
  -3   2  27       29.81       13.79     13.40 o 
  -2   2  27        5.21       13.99     13.49 o 
  -1   2  27       31.03       25.63      6.36 o 
   0   2  27       53.46       35.39      8.16 o 
   1   2  27       29.45       35.24      7.87 o 
   2   2  27        5.44       -0.87      7.19 o 
   3   2  27       29.25       26.20     10.64 o 
  -3   3  27        7.44       15.37     14.18 o 
  -2   3  27        5.99       12.86      9.41 o 
  -1   3  27       13.63       27.10      7.85 o 
   0   3  27       57.82       47.51      8.67 o 
   1   3  27       14.20       12.42      6.02 o 
   2   3  27        6.12       -2.07      7.58 o 
   3   3  27        7.17       11.33      9.55 o 
  -1   4  27        9.13        2.17      7.68 o 
   0   4  27        0.47        0.10      7.88 o 
   1   4  27        9.04        1.67      8.18 o 
   2   4  27       33.56       35.76     12.81 o 
  -2   5  27        1.35        4.63      9.26 o 
  -1   5  27       42.64       64.03     15.07 o 
   0   5  27       21.69       23.54     10.74 o 
   1   5  27       44.55       47.18     13.49 o 
   2   5  27        1.33       -8.08      8.08 o 
  -1   6  27       42.32       38.71     13.99 o 
   0   6  27       21.05       31.91     12.31 o 
   1   6  27       43.13       35.76     13.00 o 
   0   0  28       24.57       25.44      7.28 o 
   1   0  28       24.97       28.53      7.61 o 
   2   0  28        3.93        7.86      7.93 o 
   3   0  28       23.84        9.75     11.43 o 
  -3   1  28       14.62       12.12     12.41 o 
  -2   1  28       57.43       66.10     15.76 o 
  -1   1  28       27.79       19.50      6.25 o 
   0   1  28      138.14      131.12     10.41 o 
   1   1  28       29.39       15.28      9.65 o 
   2   1  28       55.77       60.33      9.04 o 
   3   1  28       15.08       12.61      9.65 o 
  -3   2  28       16.61       10.15     13.10 o 
  -2   2  28       27.62        5.61     13.79 o 
  -1   2  28      124.04      130.08     11.50 o 
   0   2  28       16.00       19.86      7.78 o 
   1   2  28      123.85      105.26     12.81 o 
   2   2  28       27.36       36.54      8.37 o 
   3   2  28       17.30       18.12     10.74 o 
  -2   3  28       64.29       80.58     16.84 o 
  -1   3  28        2.96        1.66      6.32 o 
   0   3  28        8.01       10.38      6.86 o 
   1   3  28        3.17       12.21      8.96 o 
   2   3  28       62.18       64.72     14.09 o 
  -1   4  28       11.62       20.49     10.84 o 
   0   4  28       16.73       14.38     10.44 o 
   1   4  28       12.04        4.14      8.08 o 
   2   4  28        7.69       -2.36      8.77 o 
  -1   5  28        7.02       10.34     10.54 o 
   0   5  28       11.75        1.77      9.36 o 
   1   5  28        6.48       12.02     10.24 o 
   0   6  28       50.48       55.75     15.07 o 
   1   0  29      111.83      109.94     11.60 o 
   2   0  29        3.20       -0.31      6.12 o 
  -2   1  29       35.81       41.86     15.17 o 
  -1   1  29       37.10       25.93      6.69 o 
   0   1  29       26.95       27.15      6.10 o 
   1   1  29       36.56       35.74      8.35 o 
   2   1  29       36.00       34.68      8.18 o 
  -2   2  29       17.38        8.67     13.99 o 
  -1   2  29       27.56       19.90     10.79 o 
   0   2  29      172.99      210.22     19.71 o 
   1   2  29       27.56       31.50      7.85 o 
   2   2  29       17.57       10.83      8.87 o 
  -2   3  29        0.91        5.32     12.41 o 
  -1   3  29       25.04       35.90      8.85 o 
   0   3  29        0.43        3.04      6.48 o 
   1   3  29       24.98       37.33     11.72 o 
   2   3  29        0.86        2.76      8.77 o 
  -1   4  29       14.09       27.09     12.41 o 
   0   4  29        6.54       11.33      9.95 o 
   1   4  29       14.40       24.82     10.93 o 
  -1   5  29        1.32       -1.18     10.34 o 
   0   5  29       23.00       30.54     12.71 o 
   1   5  29        1.32        5.02      9.95 o 
   0   0  30       17.47       28.11      8.04 o 
   1   0  30       18.87       20.75      9.36 o 
   2   0  30        1.35        7.70      7.05 o 
  -2   1  30        2.17        0.00     12.81 o 
  -1   1  30        8.21        6.42      6.40 o 
   0   1  30        0.61        3.55      4.54 o 
   1   1  30        7.76        5.44      6.61 o 
   2   1  30        2.42        4.05      6.33 o 
  -2   2  30       58.06       64.42     17.93 o 
  -1   2  30       69.71       73.28     10.84 o 
   0   2  30       29.37       28.74      6.06 o 
   1   2  30       69.70       74.96     10.20 o 
   2   2  30       58.27       40.78     11.72 o 
  -1   3  30       11.67       25.53     11.87 o 
   0   3  30        0.83        1.05      6.21 o 
   1   3  30       11.97       14.78      9.65 o 
  -1   4  30       12.58       36.45     12.51 o 
   0   4  30        6.47       21.18     11.13 o 
   1   4  30       12.22       16.75     11.13 o 
   1   0  31        2.87        1.92      6.84 o 
  -1   1  31        1.03        3.53      4.94 o 
   0   1  31       45.17       39.21      6.92 o 
   1   1  31        0.83        2.81      6.67 o 
  -1   2  31       68.36       71.15     11.10 o 
   0   2  31        1.49        0.21      4.68 o 
   1   2  31       68.26       57.07      9.78 o 
   0   3  31       30.81       43.35      9.12 o 
   0   0  32       17.96       21.47      9.46 o 
   0   1  32        0.06       -0.15      5.13 o 
                                                 
